# Supplementary material for: A risk model of gene signatures for predicting platinum response and survival in ovarian cancer
Source: J Ovarian Res. 2022 Mar 31;15:39. doi: 10.1186/s13048-022-00969-3 (PMC8973612; doi:10.1186/s13048-022-00969-3)
Supplement: Supplementary file 2 — Additional file 2. [file 13048_2022_969_MOESM2_ESM.xls]

## Sheet: mRNA-test-diff
Group	p.value	logFC
KRTAP3-3	0.0027	-6.45959
KRTAP13-2	0.03	-4.82388
OR5V1	0.0027	-4.23
OR12D3	0.03	-4.02853
ZP2	0.000379	-3.88139
RPTN	0.00308	-3.50518
SGCZ	0.00109	-3.30876
FKSG83	0.0027	-3.30525
SPANXN5	0.03	-3.26146
MT4	0.00308	-3.2613
MMP26	0.000429	-3.22928
SNORD115-5	0.009	-3.19379
LHX8	0.0216	-3.11224
AMELX	0.000429	-2.80788
GYPA	0.00109	-2.7962
C14orf70	0.009	-2.73661
GAGE2D	0.03	-2.6904
DEFB118	0.00837	-2.42744
DCX	0.00837	-2.40261
SUMO1P1	0.00106	-2.3683
TMEM132D	0.0216	-2.33213
LCE2A	0.03	-2.30113
DEFA5	0.00656	-2.00867
TINAG	0.03	-1.97437
FLJ25758	0.03	-1.94291
FAM138E	0.0163	-1.93214
OR7G3	0.00756	-1.90747
FABP9	0.00837	-1.9012
TRIM48	0.00837	-1.90061
GNAT3	0.00837	-1.88927
LCE3D	0.00837	-1.79999
DPPA4	0.000472	-1.75503
ASCL3	0.00279	-1.72843
SPANXC	0.0208	-1.70553
TRIML1	0.0324	-1.69815
UCMA	0.00383	-1.69053
QRFPR	0.0116	-1.67033
PROL1	0.00128	-1.63471
IZUMO2	0.0116	-1.61162
VSTM2A	0.00837	-1.56152
VRTN	0.0163	-1.53186
LOC150185	0.0139	-1.51968
DRD1	0.00789	-1.51101
MAGEA9B	0.000368	-1.48644
PRODH2	0.0163	-1.48389
PTH2	0.0188	-1.43688
MBD3L2	0.0324	-1.43272
GAGE8	0.03	-1.4322
CRISP2	0.00102	-1.41871
GPX5	0.0216	-1.36754
SSX5	0.00264	-1.36014
BARHL2	0.01	-1.31089
C10orf120	0.0373	-1.30884
SNAR-F	0.0208	-1.30536
AKR1CL1	0.0208	-1.30278
SLC32A1	0.0208	-1.29251
HMP19	0.0203	-1.29041
TMEM207	0.03	-1.28441
CRCT1	0.0179	-1.24918
SLC8A3	0.00756	-1.2466
CNTNAP5	0.0126	-1.2404
KRTAP3-1	0.0323	-1.19561
CGB5	0.0139	-1.18948
IRS4	0.00264	-1.18745
FGF8	0.012	-1.18409
SYT4	0.00853	-1.16371
HBM	0.00594	-1.15327
LOC643955	0.0208	-1.15008
OC90	0.0252	-1.14842
CNTNAP4	0.0139	-1.14716
ALPI	0.0141	-1.14058
AQP12B	0.00834	-1.1394
CALML3	0.000117	-1.13875
INSL6	0.00561	-1.12859
DPPA5	0.0182	-1.10539
SMR3B	0.00251	-1.08969
IRX1	0.000995	-1.08779
OPCML	0.00853	-1.0867
OR3A1	0.00596	-1.07301
PAGE1	0.00648	-1.06672
TM4SF5	0.00594	-1.05559
SLC17A7	0.00289	-1.05149
PTF1A	0.00317	-1.04187
SLC22A2	0.0373	-1.03203
T	0.03	-1.02416
KRT31	0.0108	-1.02174
KLHL34	0.0191	-1.02019
C1orf150	0.0182	-1.01496
PGC	0.0166	-1.01422
CACNG5	0.0275	-1.00365
DLGAP2	0.0208	-0.984049
SORCS3	0.0203	-0.969364
BAGE2	0.0117	-0.958931
MAGEA12	0.0134	-0.956803
HEPACAM2	0.0203	-0.952996
SHISA6	0.012	-0.952476
NAA11	0.0134	-0.950896
LOC150622	0.0182	-0.943579
FAM5C	0.0331	-0.940237
OR56A3	0.00435	-0.938107
KRT34	0.0323	-0.937507
C6orf142	0.038	-0.93733
POU3F3	0.0035	-0.933214
REG3G	0.000686	-0.932792
FAM58B	0.0208	-0.930939
ODAM	0.00535	-0.930002
GRIK1-AS	0.0182	-0.922004
HBZ	0.0233	-0.921304
LCE3E	0.03	-0.92111
WFDC11	0.016	-0.913264
BAGE	0.00586	-0.908719
KRT38	0.0131	-0.90619
TFAP2B	0.0331	-0.901359
APCS	0.038	-0.883398
UGT2B17	0.000179	-0.882623
NEUROG3	0.0275	-0.881943
BRDT	0.0275	-0.869586
NKX6-3	0.00492	-0.863873
TCL1A	0.00226	-0.860912
PFN3	0.00414	-0.858579
LOC100130238	0.0275	-0.857046
PNLDC1	0.000718	-0.851339
SPDYC	0.001	-0.838596
TPTE	0.016	-0.836245
COX7B2	0.00654	-0.835729
OPN4	0.0201	-0.834911
BCAR4	0.0233	-0.834657
FLJ36000	0.0153	-0.83382
DAZL	0.038	-0.833405
PAPPA2	0.013	-0.830662
DKK4	0.00571	-0.819357
NPY	4.91e-07	-0.816513
IGFL3	0.015	-0.815046
MAB21L1	0.0134	-0.79632
GAGE10	0.03	-0.796139
OR3A2	0.00906	-0.787355
AQP12A	0.03	-0.784647
PSG4	0.0361	-0.78127
CA10	0.0258	-0.773071
SNORD116-15	0.0302	-0.771771
FLJ45983	0.03	-0.76727
AQP8	0.0233	-0.766216
C11orf53	0.00905	-0.764359
LOC100190940	0.0368	-0.762299
IFLTD1	0.0199	-0.746172
GALNT9	0.00212	-0.743095
FMN2	0.012	-0.741649
PRLH	0.0088	-0.73587
PAGE2B	0.00338	-0.733392
SRL	0.00784	-0.724956
FAM163A	0.00784	-0.722775
GUCA1A	0.0223	-0.719298
PNPLA5	0.0264	-0.716409
TMEFF2	0.0258	-0.715778
FAM26D	0.0139	-0.715418
SPRR2G	0.0361	-0.713029
EXD1	0.0305	-0.71273
PAH	0.0305	-0.711633
CNTN2	0.0346	-0.708981
FOXG1	0.00569	-0.705849
KERA	0.0088	-0.704912
EPS8L3	0.0305	-0.702082
SEL1L2	0.0405	-0.699744
MAGEB1	0.0368	-0.696946
NPHS1	0.00493	-0.696776
TAGLN3	0.0216	-0.695029
PAGE2	0.000251	-0.694006
SHD	0.0264	-0.691788
MAGEA6	0.022	-0.688816
C14orf39	0.0421	-0.687493
SCGB1D4	0.000915	-0.685022
GIP	0.0256	-0.683734
AREG	0.00691	-0.680745
SLC25A47	0.0421	-0.680469
RLN3	0.0256	-0.673144
LGI1	0.0246	-0.67229
HTR1E	0.0161	-0.669947
PRKAG3	0.0421	-0.668545
CNTN6	0.0183	-0.666045
USH1C	0.00392	-0.662829
SHISA3	0.00565	-0.658974
TH	0.00691	-0.653312
SV2B	0.0346	-0.651294
PRMT8	0.0255	-0.650857
CLEC2A	0.0361	-0.64748
DPP6	0.00229	-0.642606
NLRP4	0.0242	-0.642393
GSG1L	0.0346	-0.641473
FRMD1	0.0288	-0.641036
GSTA3	0.0151	-0.638274
LRRC18	0.0138	-0.636006
BTNL8	0.0189	-0.634623
C3orf32	0.00531	-0.632245
GRIN2C	0.0101	-0.631846
ZMAT4	0.0233	-0.630582
NAT2	0.0223	-0.628285
CALCB	0.0405	-0.62811
SCRG1	0.0183	-0.62688
IHH	0.00889	-0.625798
UGT2B11	0.0405	-0.6256
LOC121952	0.0361	-0.622948
XPNPEP2	0.0216	-0.621958
ZSCAN10	0.0351	-0.615971
CLDN8	0.0151	-0.614035
TEKT5	0.0133	-0.613014
CCDC60	0.008	-0.612791
NEFM	0.0427	-0.606884
DUOXA2	0.0155	-0.605572
PRND	0.0125	-0.605315
TKTL1	0.000283	-0.605312
C11orf88	0.0034	-0.605312
AKAP14	0.000997	-0.603914
SERPINB3	0.0161	-0.603804
SLC8A2	0.0184	-0.600821
ANGPTL5	0.0361	-0.594739
LMX1A	0.0335	-0.594464
HGC6.3	0.00929	-0.59442
OR2T8	0.0327	-0.593309
CXorf41	0.0148	-0.591263
RAET1L	0.0223	-0.591191
SERPINB7	0.00715	-0.586201
C1orf173	0.0192	-0.585754
C1orf87	0.00959	-0.583151
SNTN	0.00118	-0.582611
DSCR8	0.000883	-0.580072
STMN2	0.0292	-0.579525
NPPB	0.0294	-0.576936
SNORD116-1	0.0103	-0.576458
RS1	0.0405	-0.57355
TNFSF18	0.02	-0.573467
TUBAL3	0.0226	-0.570618
TMPRSS15	0.0405	-0.569659
GPR172B	0.0169	-0.566781
GALP	0.0155	-0.566255
LOC400931	0.0103	-0.566026
SNORD116-9	0.0427	-0.564347
IGSF5	0.0226	-0.562732
GAP43	0.0089	-0.561432
MAGEB2	0.0349	-0.559394
OLFM3	0.00724	-0.557331
SLC10A1	0.0236	-0.55732
FOXB2	0.0405	-0.557
GCK	0.00181	-0.556469
TMEM146	0.0319	-0.553574
TRHDE	0.00907	-0.551272
DLX1	0.0351	-0.545848
LIPF	0.0421	-0.538483
SYT9	0.038	-0.537485
HOXA9	0.00264	-0.536354
RHOXF1	0.00669	-0.531078
SNORA71D	0.00966	-0.530511
DKK1	0.0112	-0.528619
SLC6A3	0.0246	-0.526602
LOC285501	0.0315	-0.52641
GSTA5	0.0319	-0.52503
PTGFR	0.0256	-0.524231
CLRN3	0.0264	-0.524175
SOHLH1	0.0421	-0.524041
ACCN1	0.0179	-0.523443
C21orf88	0.013	-0.5221
MBD3L1	0.0208	-0.520299
ANXA8L2	0.0304	-0.520048
FAM83C	0.0368	-0.518478
SNORA49	0.00629	-0.514576
C1orf94	0.0315	-0.513895
C1orf14	0.038	-0.51264
SLC22A3	0.0225	-0.512153
CDHR2	0.0294	-0.509828
PDZK1	0.0103	-0.509257
KRT6B	0.0065	-0.508501
CDC20B	0.0019	-0.506158
CDH22	0.00319	-0.50521
LHFPL3	0.0268	-0.499682
OSTBETA	0.00643	-0.499007
C6orf138	0.0429	-0.498658
C1orf230	0.0105	-0.498368
TUBA4B	0.00448	-0.497058
SLC38A8	0.0162	-0.495501
OXT	0.00832	-0.489197
FUT6	0.0304	-0.488774
TTC29	0.013	-0.488435
NTSR1	0.0288	-0.486311
B3GALT2	0.0208	-0.484453
CTAG2	0.0142	-0.483628
C4orf22	0.0262	-0.481422
NRG1	0.0145	-0.481271
PRRT4	0.0258	-0.480367
SLC30A3	0.0271	-0.480299
C1orf64	0.0366	-0.479563
SAA4	0.00534	-0.478261
PYY2	0.0137	-0.476747
TAS2R1	0.0368	-0.476708
BET3L	0.0192	-0.475209
CADM2	0.0192	-0.474017
ERMN	0.0319	-0.471004
IVL	0.0315	-0.470773
C1orf125	0.0427	-0.469163
CALY	0.0147	-0.468637
GALR2	0.0122	-0.468321
SNORD9	0.00834	-0.467634
AURKC	0.00498	-0.463769
CNGA4	0.0249	-0.462972
SNAR-G1	0.0196	-0.4615
SRD5A2	0.0188	-0.4614
PRKCG	0.00627	-0.460267
WFDC12	0.0312	-0.459489
MYOC	0.0298	-0.458578
SNORD72	0.0162	-0.457807
HBE1	0.0294	-0.457187
SNORA54	0.0208	-0.457102
ENPP3	0.00923	-0.455117
BPI	0.028	-0.452939
APOC4	0.0312	-0.45272
SLC16A11	0.00223	-0.451657
CR1L	0.0234	-0.448777
LGALS7	0.0255	-0.448431
MCHR1	0.0271	-0.448388
CDHR4	0.0088	-0.447682
SERPINB4	0.0271	-0.447298
WNK4	0.0182	-0.445766
GJD4	0.038	-0.44576
CDH8	0.0411	-0.44324
HRG	0.0312	-0.442101
TNFSF11	0.0295	-0.441076
FAM123C	0.038	-0.438044
HIST1H3I	0.00255	-0.437536
SPATA4	0.0207	-0.436544
DSCR4	0.0267	-0.436453
TGM3	0.0252	-0.434382
SIGLECP3	0.0267	-0.43432
HIST1H4L	0.0143	-0.433353
PADI3	0.017	-0.432436
DUOXA1	0.0109	-0.429713
C13orf30	0.0118	-0.423594
ASPA	0.0408	-0.421702
NKX2-8	0.0158	-0.421467
GALNT8	0.0298	-0.421217
USP6	0.0329	-0.417257
KCNA6	0.00852	-0.416519
VSTM2L	0.00034	-0.415973
HHLA2	0.0329	-0.415041
SPAG6	0.0179	-0.413692
RPS26P11	0.0201	-0.412799
TMEM232	0.0405	-0.411751
DUOX1	0.00273	-0.409699
VSTM1	0.0208	-0.409339
C5orf46	0.00678	-0.408242
SPNS3	0.0165	-0.407854
KNCN	0.0408	-0.407656
APOBEC4	0.0267	-0.406838
SULT1E1	0.025	-0.405334
SLC16A12	0.0369	-0.405077
PPP1R14D	0.00784	-0.404584
SLC16A8	0.00678	-0.403777
GNG8	0.0258	-0.403528
TCN1	0.0298	-0.402499
DNAH12	0.0228	-0.4024
SSX1	0.0263	-0.399145
TMEM90A	0.0251	-0.398803
LPPR1	0.0334	-0.398525
FLJ12825	0.0336	-0.397425
SCARNA1	0.0184	-0.396774
C20orf85	0.000555	-0.396356
TCF15	0.00341	-0.394176
SNORA80	0.0219	-0.393919
GDF6	0.0293	-0.392551
LRRC67	0.0209	-0.391244
OR1N1	0.0309	-0.391216
PABPC3	0.0405	-0.390653
KCNB1	0.029	-0.389326
FFAR3	0.0427	-0.38827
KRTDAP	0.00594	-0.388099
BCAS1	0.025	-0.388012
TRIM55	0.0317	-0.387881
DBC1	0.0215	-0.387445
OR2C1	0.0351	-0.386427
SLC25A41	0.025	-0.385973
PAK3	0.0346	-0.385317
DLX2	0.041	-0.383756
B3GALT5	0.0346	-0.383069
TMPRSS9	0.0209	-0.382185
TBX20	0.0408	-0.377582
CXorf30	0.0188	-0.377245
ODZ3	0.00872	-0.375768
UBE2NL	0.0407	-0.374982
CRYGD	0.017	-0.374552
DQX1	0.0293	-0.373037
PLD5	0.038	-0.372081
CACNA1C	0.0245	-0.369378
OR2L13	0.0328	-0.367708
HIST1H4F	0.0118	-0.367419
TRIM61	0.0255	-0.367335
NTRK3	0.0247	-0.366986
RNF175	0.0305	-0.36689
SCARNA3	0.00436	-0.366005
DEFB126	0.00562	-0.364187
GTF2A1L	0.0239	-0.361714
SNORA74A	0.0258	-0.359105
SNORA37	0.0203	-0.358415
LPPR3	0.0151	-0.354233
EPHX3	0.00205	-0.353681
MYBPHL	0.0175	-0.351868
GFRA1	0.0157	-0.350194
ORM2	0.0345	-0.34845
SNORD67	0.0166	-0.342506
TNNT2	0.00674	-0.340413
MAB21L2	0.0345	-0.340357
SCGB3A2	0.0407	-0.339339
HOXA2	0.0213	-0.338504
LGALS4	0.0258	-0.337295
TMEM151A	0.0266	-0.337253
MEOX2	0.0323	-0.334977
MGC45800	0.0347	-0.334153
ZFR2	0.0335	-0.33255
SBSN	0.0324	-0.331578
CPEB1	0.0426	-0.330027
TDRD9	0.0247	-0.329874
RNF128	0.0345	-0.329097
TEKT3	0.0382	-0.327454
CYP1A2	0.0335	-0.323463
TMEM31	0.0249	-0.323308
FGFBP2	0.0405	-0.322593
SCARNA5	0.00633	-0.322502
KRT13	0.0199	-0.322438
KCNE1	0.0283	-0.320507
LOC643008	0.0202	-0.31972
PSORS1C2	0.0174	-0.319538
FGF7	0.0151	-0.318405
HIST1H2AH	0.0237	-0.317863
C16orf73	0.0166	-0.31763
C9orf171	0.0147	-0.316823
DNAI2	0.0405	-0.315371
DHRS9	0.0263	-0.315131
GPHA2	0.023	-0.314879
SNORA47	0.00361	-0.314588
SNORA22	0.00701	-0.314401
EMID2	0.00295	-0.313001
FOXA3	0.0149	-0.31189
C20orf70	0.041	-0.311671
OBP2B	0.0075	-0.310639
MGC16275	0.0181	-0.310568
VNN1	0.0136	-0.31043
TEKT4	0.00919	-0.308919
DEFB4A	0.0283	-0.307966
EFHA2	0.0175	-0.307382
MGC14436	0.0326	-0.307203
CATSPERB	0.0323	-0.306765
ALOX12B	0.0284	-0.305026
IGDCC3	0.0401	-0.304134
SPOCK3	0.0252	-0.301673
NCAM2	0.0428	-0.30055
MYL7	0.0404	-0.299732
KRT81	0.0142	-0.299385
SNORA3	0.0103	-0.29863
C1orf189	0.0271	-0.297648
TRIM15	0.0331	-0.297449
CRHR1	0.0396	-0.297344
HAL	0.0341	-0.297149
CCL3L1	0.0326	-0.296714
KRT86	0.00948	-0.295961
FAM136B	0.042	-0.293257
LGALS7B	0.0107	-0.292818
C1orf168	0.0265	-0.291553
PGA5	0.0117	-0.291239
PCBP3	0.0299	-0.291223
SNORD15A	0.0218	-0.291014
ZFP42	0.0237	-0.290551
DPEP1	0.0175	-0.290236
HOXD11	0.0417	-0.290228
BRSK2	0.0359	-0.290028
HOXA4	0.00991	-0.289191
PRSS33	0.00729	-0.288916
NACAP1	0.013	-0.287243
ICAM5	0.0109	-0.286564
SNORA74B	0.0125	-0.286356
SLC38A4	0.0402	-0.285732
SNORA53	0.0169	-0.285649
HIST1H3F	0.0106	-0.284811
SNORA45	0.00906	-0.284655
NOG	0.0171	-0.284618
TEX12	0.0426	-0.284385
RSPH9	0.00835	-0.283722
SCARNA6	0.015	-0.282767
HIST1H1B	0.0136	-0.282759
CCL3L3	0.0366	-0.282494
PLA2G1B	0.0401	-0.282415
TCTE1	0.0384	-0.282173
CLECL1	0.0402	-0.282015
SNORA20	0.0195	-0.28189
LOC440905	0.0284	-0.281537
CDH4	0.0426	-0.28135
SCARNA8	0.039	-0.281091
HIST2H2AB	0.02	-0.280974
NCRNA00162	0.0281	-0.28018
GLT1D1	0.0388	-0.279339
CCDC17	0.0191	-0.278265
OXTR	0.00401	-0.278172
LHX2	0.0363	-0.277952
VENTX	0.0409	-0.27617
NOS2	0.0359	-0.274465
SCGB2A2	0.0239	-0.273103
NTN5	0.0342	-0.272313
SNORA78	0.0167	-0.271799
SAA2	0.0145	-0.271152
GAS2L2	0.0404	-0.270101
TEPP	0.0356	-0.269453
NBPF15	0.0279	-0.269326
GJA3	0.0404	-0.269248
FGF3	0.0349	-0.268498
SNORA23	0.023	-0.266859
GAL	0.00938	-0.266397
MAGEA11	0.0298	-0.265407
LMO1	0.0226	-0.264484
C1orf158	0.0184	-0.264459
GABRB3	0.0404	-0.264298
LIPC	0.0356	-0.26429
MATK	0.0193	-0.264164
SLC5A12	0.0428	-0.263867
CALML5	0.0109	-0.26304
HOXB9	0.0199	0.263201
CACNA2D2	0.0122	0.2634
CYP27B1	0.0418	0.263473
CFTR	0.0234	0.263617
SNORD20	0.037	0.263658
SHROOM2	0.0113	0.26462
FGF17	0.0327	0.265492
GPR141	0.0282	0.265982
ADAMDEC1	0.0186	0.266157
CHRD	0.0258	0.266593
AURKAPS1	0.0391	0.266827
PTHLH	0.0365	0.267162
HIST3H2BB	0.0146	0.268017
TMEM35	0.0167	0.268747
STAR	0.0235	0.269183
SYT2	0.0363	0.269199
CCDC48	0.0241	0.269871
TEK	0.0277	0.271139
MCTP2	0.0401	0.271143
CCL18	0.0113	0.271468
TIGIT	0.0359	0.271497
TCEAL2	0.0081	0.271514
KANK4	0.0244	0.272876
DSCR6	0.0314	0.273317
BATF2	0.0063	0.274307
AGR2	0.00631	0.274798
GNA14	0.0401	0.275778
VSIG2	0.00795	0.275889
CCR7	0.0318	0.276142
GRAMD1B	0.0177	0.276431
ACRC	0.0416	0.277691
FAM184A	0.0429	0.277885
ADRA1B	0.00949	0.278205
SLC4A8	0.0327	0.278311
FLT1	0.0274	0.278463
OTX1	0.0207	0.278479
AMHR2	0.0329	0.279469
CD70	0.0299	0.280826
CTLA4	0.0394	0.281176
FAM65B	0.0197	0.281182
CCRL1	0.037	0.281429
CST5	0.0165	0.282106
C9orf70	0.018	0.282283
SCGB1D1	0.011	0.282442
PCLO	0.0402	0.282476
KLHL30	0.0364	0.282676
ZIC2	0.0226	0.282829
IL21R	0.0303	0.283362
DPP10	0.0429	0.28363
ADORA2A	0.0303	0.283703
TCAM1P	0.0329	0.283816
LOC201651	0.0203	0.28418
FAM182B	0.0303	0.284201
COL9A3	0.0121	0.284785
TSSK2	0.036	0.285277
ALDH1L2	0.0327	0.285562
PROK1	0.0383	0.286605
TNFSF15	0.0429	0.287151
GPR158	0.0304	0.287742
RASGRP2	0.037	0.287884
KRBA2	0.0261	0.288198
SOCS2	0.0265	0.289024
EFR3B	0.0376	0.289083
FBN2	0.0215	0.289205
MAGEA4	0.0119	0.289309
WIPF3	0.0223	0.289758
PTPRB	0.0288	0.290573
SERTAD4	0.00862	0.290797
ADAMTSL3	0.0323	0.291049
COX8C	0.036	0.291492
HMCN1	0.0247	0.29162
POPDC3	0.0364	0.29168
FHOD3	0.0243	0.292013
C1QTNF2	0.0387	0.293031
CD79B	0.0193	0.293113
CT45A5	0.0267	0.293274
PITX1	0.00302	0.293398
C10orf91	0.0169	0.293598
C6orf155	0.0378	0.294344
SP140	0.0327	0.294529
CASS4	0.0364	0.295089
PLA2G2A	0.0106	0.295564
LOC80054	0.0174	0.296058
KLHDC7B	0.016	0.2966
PCDHB11	0.014	0.29679
CADPS2	0.0112	0.297761
DPY19L2P2	0.0342	0.297922
SLC5A1	0.00642	0.298462
GPD1	0.0321	0.298969
ISLR2	0.0276	0.299046
FAM5B	0.0393	0.299715
USP51	0.0167	0.300095
CR2	0.0403	0.300518
FBLN7	0.0157	0.300658
DNAJC22	0.00714	0.301902
SPTB	0.0262	0.302241
MUC5B	0.0181	0.30286
AIM2	0.023	0.302992
WDR49	0.0358	0.303317
FGFBP1	0.0129	0.303718
LOC283731	0.0349	0.304167
CXCL13	0.00591	0.304306
CCDC68	0.0335	0.305944
DPF1	0.0175	0.306049
CXCL11	0.00165	0.306254
SIGLEC11	0.0342	0.307352
BCMO1	0.0403	0.307868
KCNQ4	0.0162	0.308596
ALG11	0.0268	0.308737
SOST	0.0402	0.3089
CMKLR1	0.0103	0.308956
AADAC	0.00656	0.309174
SPIN2A	0.0363	0.309686
CCL7	0.0235	0.310885
B4GALNT1	0.0234	0.311325
PRSS3	0.0349	0.311658
LAMA2	0.0211	0.312414
TMEM132B	0.031	0.312456
DKFZp686O24166	0.0361	0.312787
LRRC2	0.0412	0.313885
SCGB1A1	0.0067	0.313908
GDA	0.0394	0.314509
C6orf105	0.0199	0.315442
EDA	0.013	0.315601
SIGLEC15	0.0276	0.315833
FMR1-AS	0.0394	0.316256
LOC284578	0.0402	0.316803
C1orf229	0.0396	0.319283
FIBCD1	0.024	0.319964
FILIP1	0.00704	0.320085
C14orf86	0.0308	0.320094
ACER2	0.0112	0.321734
SLAMF6	0.0214	0.322037
GABRG3	0.0236	0.322799
RPL23AP64	0.0242	0.32296
PPP1R1A	0.00622	0.323135
IGJ	0.000557	0.323438
C6orf223	0.0044	0.324228
CYP4Z1	0.0187	0.324247
ARHGEF26	0.0218	0.32493
GFI1	0.0393	0.32495
CAPN13	0.00527	0.325276
AFAP1L1	0.00701	0.325537
LTA	0.0294	0.326695
ALDH1L1	0.0393	0.326862
SLC27A6	0.00539	0.326996
GLIS3	0.008	0.327305
RBP2	0.0404	0.327551
AOX1	0.0133	0.327899
DGCR9	0.0428	0.328234
FRMPD1	0.0163	0.329682
PDE3A	0.00664	0.330817
IL24	0.0326	0.331531
EML6	0.0378	0.333246
CRYGB	0.0412	0.333543
PDCD1LG2	0.0158	0.334151
ACE2	0.0402	0.335297
ADAMTS5	0.017	0.335578
HSD11B1	0.00985	0.337229
SMTNL1	0.0201	0.339402
PCDHB16	0.0107	0.340137
ZSWIM5	0.0178	0.340423
SNORD117	0.0309	0.341086
AQP6	0.0259	0.341519
DLGAP1	0.0127	0.342141
CDH20	0.0428	0.342543
OSBPL6	0.0342	0.343683
NTN3	0.0294	0.345873
SLC35F3	0.0127	0.346311
MGAT5B	0.0195	0.346894
LOC284749	0.0344	0.347138
DPF3	0.0179	0.347533
SNORA5B	0.0402	0.347572
SLC7A11	0.00632	0.348019
LOC400759	0.00457	0.348089
IRX5	0.00765	0.348238
CHRNA1	0.0113	0.349848
COLEC11	0.00325	0.350503
CRYBB2	0.0318	0.351651
SFTPB	0.0302	0.351988
PLIN1	0.0204	0.353023
PREX2	0.0186	0.353221
LRRC37A4	0.0186	0.354049
IL7R	0.0133	0.354618
DIRC3	0.0326	0.35464
TIGD3	0.0361	0.356406
SMPX	0.0135	0.356885
HAPLN1	0.0135	0.357179
GDF5	0.021	0.357639
CD209	0.0142	0.358543
SGCD	0.0106	0.359203
CLSTN2	0.00597	0.359379
KCNK3	0.00771	0.359973
BVES	0.0236	0.360156
FZD9	0.0235	0.360242
EDAR	0.0241	0.361206
CD3G	0.0234	0.362553
MGC12982	0.0187	0.363002
DPP4	0.00777	0.364221
CNTN1	0.0127	0.367206
NIPAL1	0.0253	0.367212
ZNF114	0.0294	0.367412
DPYSL4	0.0122	0.369682
ELOVL2	0.0247	0.370087
WISP2	0.0155	0.370209
NPPC	0.0252	0.37189
SCUBE3	0.00955	0.372285
PCDHB4	0.0187	0.372396
SLC12A1	0.0336	0.372494
LAMA1	0.00949	0.372937
NPTX1	0.0391	0.37304
FAM189A1	0.0107	0.373353
SIX3	0.00973	0.373942
GALNTL1	0.0162	0.37439
SLC19A3	0.00584	0.374981
ROBO2	0.0213	0.377268
C4orf31	0.0193	0.377613
LRP2	0.017	0.378054
LPL	0.00597	0.378945
MME	0.00797	0.37957
NAALAD2	0.0361	0.379621
AQP7	0.0393	0.380194
PLCH1	0.0117	0.38132
GNAO1	0.00899	0.381427
GRM4	0.0171	0.381681
C3orf57	0.00949	0.382774
RGS7BP	0.0336	0.384061
MYO3A	0.0193	0.384394
DPEP3	0.00252	0.385039
BFSP1	0.0209	0.386409
ADCYAP1R1	0.0121	0.387023
ITGB3	0.00516	0.387024
TCF21	0.0107	0.387035
NKX6-1	0.00494	0.388846
GRIK2	0.0301	0.389213
SATB2	0.0393	0.389229
LILRB5	0.0382	0.389326
PLA1A	0.0108	0.389767
KLHDC7A	0.0344	0.391344
C10orf72	0.00847	0.393109
DMC1	0.0278	0.393526
VWA5B2	0.035	0.393675
LOC100131726	0.0239	0.394344
LY9	0.0281	0.395977
IL12RB2	0.0291	0.398495
SLC13A5	0.0107	0.399664
SLC4A4	0.0278	0.400343
P2RY1	0.0286	0.40047
GDF3	0.0323	0.401959
SNORD121A	0.0377	0.404755
OR2B6	0.0171	0.405876
OCLM	0.0391	0.40662
C1orf110	0.0339	0.406905
PCDHB5	0.000564	0.407349
MYEOV	0.0126	0.407998
C3orf65	0.0394	0.408144
SLC25A48	0.0391	0.408689
HMGCS2	0.0108	0.408744
KCNN3	0.00503	0.408894
CCL22	0.0291	0.40911
ENPP6	0.0349	0.409184
CCDC160	0.00381	0.410305
NWD1	0.0237	0.411164
TTYH1	0.00168	0.411337
CNKSR2	0.0384	0.414367
CCL19	0.0108	0.416745
CYSLTR1	0.0122	0.41719
GDPD2	0.00503	0.417991
ZBP1	0.00314	0.418544
NCKAP5	0.0253	0.418956
SOBP	0.00714	0.419334
CCR2	0.0201	0.420476
RUNDC3B	0.0377	0.420508
NR5A2	0.0222	0.420523
IGFL1	0.0102	0.420666
STAP1	0.0405	0.421469
APBA1	0.0177	0.423698
SCN3B	0.0142	0.423793
CD40LG	0.0349	0.424612
ZFP57	0.0309	0.426069
PRPH	0.0133	0.426251
CASQ1	0.0125	0.426881
WNT3A	0.0365	0.427188
PLCXD3	0.0214	0.427217
TSPAN8	0.00179	0.427866
KNDC1	0.0236	0.428388
RBM20	0.029	0.42862
CD80	0.0263	0.429023
MC4R	0.0214	0.429608
GABBR2	0.0161	0.429659
DNM1P35	0.0309	0.430283
NELL1	0.035	0.433965
PPARGC1A	0.0336	0.435668
SLC14A1	0.0193	0.436472
CECR2	0.0221	0.437318
CD274	0.00976	0.437529
OMP	0.0365	0.437667
PCK1	0.000313	0.439964
SIDT1	0.0177	0.440128
ATRNL1	0.029	0.441912
HCN4	0.0377	0.442841
C11orf41	0.0193	0.443203
SLC38A3	0.002	0.443509
PPM1L	0.0155	0.445368
PYDC1	0.0426	0.445886
FAIM2	0.00666	0.447172
C6orf25	0.0176	0.44957
S1PR5	0.0291	0.449696
PCDHB15	0.00644	0.450229
NPR3	0.00808	0.45406
PENK	0.0284	0.45655
SLCO4C1	0.029	0.457175
SLC35F1	0.035	0.457949
HSPB3	0.0377	0.458369
ARX	0.0132	0.458535
ONECUT2	0.0382	0.45936
C2CD4C	0.035	0.459876
SLAMF7	0.000876	0.460196
ADAM23	0.0213	0.460245
PEG3-AS	0.00509	0.463316
FLJ35024	0.0208	0.464171
CAMK4	0.0377	0.464713
CHST9	0.00621	0.465277
PRLR	0.0245	0.466867
GBP5	0.000947	0.468571
MGC16703	0.0263	0.468824
PON1	0.00933	0.469947
ICOS	0.0205	0.4705
ANKRD34B	0.0346	0.47222
CPNE5	0.00307	0.472384
ANKRD36BP2	0.0311	0.472616
TACR1	0.00784	0.472655
FMO3	0.0117	0.473083
JAKMIP2	0.0122	0.473251
KRT14	0.000107	0.473784
ADAM6	1.47e-05	0.475156
ZIC1	0.00213	0.477383
DMRT1	0.0235	0.480066
DCLK1	0.017	0.480397
DPYSL5	0.0148	0.480546
SV2C	0.0377	0.484598
ACTC1	0.0309	0.484911
DLX6	0.00492	0.485587
C6orf168	0.0162	0.485587
PCDHB3	0.00161	0.486119
TOX3	0.0113	0.487562
SPRR2F	0.00668	0.489472
GATA4	0.00285	0.491582
ADIPOQ	0.029	0.49417
NRAP	0.0377	0.494354
PCDHB7	0.00509	0.49443
CD79A	0.000568	0.494684
UCN2	0.0346	0.494712
LTK	0.0168	0.494859
P2RX3	0.0426	0.495108
DIO2	0.00941	0.495907
SLAMF1	0.0323	0.496729
CDHR1	0.00205	0.497285
ITLN1	0.00612	0.497456
RAB27B	0.00786	0.498071
PCDHB8	0.00285	0.498335
BIRC7	0.0279	0.500002
SLFN12L	0.0349	0.500499
FAM57B	0.0279	0.500555
CYP2B7P1	0.024	0.500594
CLEC18C	0.0206	0.501366
LENEP	0.0267	0.501697
SLITRK6	0.00859	0.501758
ESR2	0.0426	0.502502
FOXD4	0.0216	0.502661
MGC29506	0.000214	0.507394
SCN9A	0.0148	0.508817
ITGA8	0.0267	0.512529
CHP2	0.0082	0.517404
CD38	0.00213	0.51767
OTOP1	0.0369	0.521502
PPP2R2C	0.00447	0.521816
TIFAB	0.029	0.525885
NKAIN2	0.0141	0.52632
CCIN	0.0128	0.52642
EPHA7	0.0267	0.533224
CADPS	0.0103	0.534167
GPR17	0.0135	0.534308
OLFM4	0.0155	0.534999
ARID3C	0.0128	0.535428
OTC	0.0329	0.536091
RXFP4	0.0228	0.537306
C2orf89	0.00308	0.543222
CDX1	0.0369	0.549042
COL17A1	0.0329	0.549251
CYP4A11	0.0162	0.552016
MTTP	0.0343	0.555281
SIM2	0.00476	0.555749
DEFB123	0.028	0.556944
MLNR	0.0366	0.558426
SYNM	0.00288	0.558712
IRX6	0.00817	0.55973
FOXL2	0.00176	0.560208
TDGF1	0.0159	0.560605
MASP1	0.0388	0.561881
LRP1B	0.0349	0.56238
ZNF385B	0.019	0.563698
DHRS2	0.00338	0.56385
RAB9B	0.0295	0.56423
NXPH2	0.0407	0.565354
ST8SIA6	0.0228	0.565542
CXCR2P1	0.0016	0.565922
LIPG	0.0012	0.567824
CAMK1G	0.00197	0.570118
KCNJ10	0.0188	0.570186
MYOZ2	0.0383	0.573537
NCRNA00282	0.0369	0.574929
POU2AF1	0.00139	0.575371
NRG3	0.00523	0.575866
LMX1B	0.00819	0.575899
IL1RL1	0.0411	0.579335
CCL13	0.00264	0.579971
NKX2-5	0.0102	0.580695
ATP2B3	0.0262	0.584077
FOXD2	0.0196	0.586098
NGB	0.028	0.586105
CCK	0.0312	0.591168
SORCS1	0.0116	0.593297
MMP1	0.000137	0.593864
SEZ6L	0.0295	0.594567
SCGB1C1	0.00134	0.598139
FLT3	0.0417	0.598655
ABCC9	0.00353	0.599348
TCF23	0.00219	0.599973
PYY	0.00643	0.60454
LBP	0.0223	0.608665
MMP3	0.0237	0.608865
FLG	0.0137	0.617532
PCSK1	0.0203	0.617735
HHIPL2	0.0137	0.617942
COL2A1	0.00127	0.618559
FMO6P	0.0319	0.6187
SNORD116-24	0.0165	0.623135
MMP10	0.000339	0.624833
DGCR5	0.0139	0.625864
C1QL4	5.63e-05	0.625874
PITX2	0.0139	0.626818
TG	0.0329	0.627584
PAX9	0.00819	0.628101
IL13RA2	0.00616	0.629634
SNORA2B	0.00836	0.635601
GLYATL1	0.0244	0.635723
MUC6	0.00383	0.638441
ANKRD33	0.0366	0.638603
TFF1	0.0165	0.64234
PROKR2	0.0226	0.644717
P2RX1	0.0175	0.64534
ZIM2	0.0111	0.652403
TGM7	0.0225	0.655038
MYOCD	0.0266	0.659136
CHRDL2	0.013	0.661217
LGALS17A	0.0019	0.665401
GFAP	0.00581	0.666326
CLEC18A	0.0192	0.668452
COL4A4	0.0163	0.668654
PCSK6	0.000191	0.669754
C16orf89	0.000916	0.670832
SH3GL2	0.0112	0.671759
MAGEE2	0.0225	0.675105
HABP2	0.0151	0.679531
CTSG	0.0343	0.685638
C14orf162	0.0392	0.688773
KCNA3	0.014	0.689467
GAD1	0.00907	0.695018
C8orf80	0.0142	0.696214
AQP2	0.0177	0.696219
ZIC4	0.00359	0.710188
FOXA1	0.000826	0.71221
TREML2	0.0111	0.715799
MYL4	0.00767	0.72189
THSD7B	0.0053	0.723951
CHRNA4	0.0411	0.725579
KCNJ16	0.000522	0.728037
PLP1	0.0289	0.728452
C14orf180	0.0427	0.732572
C9orf71	0.0181	0.73526
GPR20	0.00159	0.736085
C3orf72	0.00305	0.743405
ARHGEF38	0.0246	0.749562
HDC	0.0383	0.754698
GLI1	0.00497	0.755843
SOX8	0.0392	0.756102
KIAA0125	0.0317	0.766253
SLC6A4	0.0351	0.768041
GRIA4	0.0421	0.770442
P2RX6P	0.0148	0.774414
FLJ43860	0.0383	0.775437
SLC39A2	0.00444	0.779048
TGM5	0.0242	0.779455
CHST8	0.019	0.783126
FER1L6	0.0427	0.787598
FGF16	0.0392	0.795217
PAX6	0.000999	0.79637
LOC731779	0.0256	0.798136
IL28A	0.0392	0.798754
SUN3	0.0346	0.800158
BPIL1	0.0242	0.800809
REG4	0.0246	0.805435
ITIH2	0.008	0.813839
MAGEC2	0.00388	0.816039
CHIT1	0.00708	0.817186
INSL4	0.0351	0.821195
HOXB13	0.00843	0.825898
DMRTA2	0.0256	0.82659
HAND1	0.0382	0.830057
PLA2G2D	0.00122	0.837338
C4BPA	0.00206	0.837456
TNFRSF17	0.00388	0.837588
CDH12	0.000374	0.841968
TMEM179	0.0427	0.846513
TAS2R3	0.0368	0.847984
C20orf185	0.00181	0.853933
AWAT1	0.0427	0.866547
HEPACAM	0.0421	0.866726
GBX2	0.0292	0.872303
KCNJ1	0.0264	0.875626
ARL14	0.0126	0.884921
MNX1	0.0088	0.887735
DMRT3	0.00273	0.888951
IRF4	0.00215	0.897677
SNORD53	0.0264	0.900605
CST11	0.0158	0.904094
FLJ40434	0.0346	0.904907
LAX1	0.00417	0.910389
RGAG1	0.0383	0.92226
S100A7A	0.00862	0.931567
AKR1B15	0.00566	0.933694
OPTC	0.0383	0.934389
CLDN2	0.00756	0.937897
DLX6-AS	0.00655	0.946308
ROS1	0.00426	0.959278
HOXA11-AS	0.00905	0.962757
RELN	0.00128	0.978174
FAM133A	0.00247	0.987131
AQP4	0.00756	0.991909
GJA8	0.00188	0.994599
C14orf105	0.022	1.00579
HOXA11	0.0088	1.00646
MYOG	0.0346	1.0187
NLGN1	0.00143	1.0197
SLC14A2	0.0134	1.02033
LOC283856	0.0421	1.03243
KIAA2022	0.0216	1.03742
PAX5	0.0368	1.03768
TNMD	0.0183	1.03842
OR2C3	0.0421	1.04182
SNORD111	0.0258	1.04613
HCRTR2	0.038	1.04883
ANXA10	0.0256	1.0686
SLC1A2	0.0104	1.07766
DGKK	0.0136	1.0785
SOX2	1.52e-06	1.08461
KRT12	0.00571	1.1065
FOXD3	0.000463	1.12186
AADACL3	0.03	1.15257
SERPINA11	0.0217	1.16527
FCRLA	0.00965	1.16576
LOC389332	0.0217	1.17075
EN2	0.00628	1.17857
NKX6-2	0.0027	1.1835
FCRL2	0.0305	1.23544
RNF186	0.0305	1.23667
FCER2	0.0182	1.24553
TNFRSF13B	0.0134	1.27474
PPY	0.0368	1.27556
PASD1	0.00747	1.29837
PTCHD1	0.0188	1.29839
PNMA5	0.016	1.31854
AMPD1	0.0305	1.32083
MS4A1	0.00317	1.32423
RIPPLY1	0.00182	1.34345
GPR15	0.0368	1.3482
SLC1A6	0.038	1.37272
RFX4	0.0191	1.37868
CELA3A	0.038	1.39839
HELT	0.0153	1.40977
FAM9C	0.012	1.43577
TMEM72	0.000679	1.46289
NPY5R	0.03	1.46917
SHH	0.002	1.48214
FCRL5	0.00149	1.50408
CHIA	0.012	1.52654
CST9	0.000337	1.54393
MAGEA3	0.00345	1.60434
PAQR9	0.0331	1.61521
DEFB135	0.0191	1.65054
HMX3	0.0254	1.6892
SNORD114-6	0.0331	1.76953
KCNH5	0.0331	1.7718
HOXA13	0.0174	1.79956
HMX2	0.00507	1.85942
VSX2	0.0324	1.86198
FEZF1	0.0331	1.89673
TCEAL6	0.00364	1.91194
POU3F4	0.0191	1.91222
LBX1	0.00535	2.04218
FTHL17	0.0191	2.11666
SPATA16	0.0331	2.18115
MUC2	0.00535	2.18886
DEFB125	0.0373	2.2407
SPANXE	0.0295	2.26997
MYH4	0.0331	2.44407
CTXN3	0.0208	2.68695
UGT2A3	0.0208	2.73216
POU3F2	0.00756	3.14849
LUZP4	0.0331	3.5717
FEZF2	0.0324	3.67999
VPREB1	0.0324	4.26704
DCD	0.0188	4.37421

## Sheet: CN-test-diff
Gene	p.value	logFC
DKFZp566F0947	0.0011416	-0.85728
C19orf2	0.00196784	-0.796027
TSHZ3	0.00151567	-0.780715
PLEKHF1	0.00275716	-0.745612
C19orf12	0.00305944	-0.737675
ZNF536	0.0031557	-0.722921
RPS28	0.00138594	-0.718663
POP4	0.00295065	-0.712462
KANK3	0.00143557	-0.712041
CCNE1	0.00364232	-0.711315
NDUFA7	0.00153491	-0.704671
MYO1F	0.00147648	-0.685554
ADAMTS10	0.0015851	-0.677642
HFE2	0.000718356	-0.675443
HNRNPM	0.00165412	-0.672771
CD320	0.00200062	-0.669606
PRAM1	0.00169587	-0.668699
ZNF414	0.00169587	-0.668699
TXNIP	0.000773107	-0.667948
ANGPTL4	0.00189312	-0.661386
POLR3GL	0.000842736	-0.65886
RAB11B	0.0019267	-0.658218
ANKRD34A	0.000849432	-0.658012
ANKRD35	0.000849432	-0.658012
GNRHR2	0.000849432	-0.658012
ITGA10	0.000849432	-0.658012
LIX1L	0.000849432	-0.658012
NUDT17	0.000849432	-0.658012
PEX11B	0.000849432	-0.658012
PIAS3	0.000849432	-0.658012
POLR3C	0.000849432	-0.658012
RBM8A	0.000849432	-0.658012
LASS4	0.00227623	-0.653483
RNF115	0.000958117	-0.645068
UQCRFS1	0.00349169	-0.64406
CD160	0.00105911	-0.635625
PDZK1	0.00107562	-0.633907
LOC148145	0.00412234	-0.598568
GPR89A	0.0015866	-0.585233
FBN3	0.00437818	-0.575359
CCL25	0.00502226	-0.560077
ZNF625	0.00622002	-0.544449
DACT2	0.000433959	-0.53801
ZNF44	0.00685802	-0.536537
ZNF136	0.0068152	-0.530635
SMOC2	0.000461271	-0.517403
DLL1	0.00044774	-0.515614
FAM120B	0.00044774	-0.515614
ELAVL1	0.00715037	-0.514337
FRMD1	0.000635469	-0.501128
KIF25	0.000635469	-0.501128
ACTL9	0.00234691	-0.497717
PDCD2	0.000515958	-0.48945
TBP	0.000531829	-0.487325
INSR	0.0112314	-0.484519
PSMB1	0.00058139	-0.481375
EMR1	0.0104122	-0.480818
FLJ25758	0.0104122	-0.480818
MBD3L2	0.0104122	-0.480818
ZNF557	0.0104122	-0.480818
ZNF563	0.00995451	-0.480743
LOC148189	0.00615369	-0.478393
ZNF507	0.00795511	-0.466671
QKI	0.000633878	-0.463265
ZNF442	0.011448	-0.459428
ARHGEF18	0.0111881	-0.453832
DPY19L3	0.00872801	-0.45268
PACRG	0.000753678	-0.445657
MBD3L1	0.00363362	-0.443784
ZNF558	0.00363362	-0.443784
SLC7A9	0.0102383	-0.438942
MLLT4	0.00163763	-0.438369
LOC285796	0.000939336	-0.437947
CLEC4G	0.0118359	-0.437078
CTXN1	0.0108472	-0.436623
MAP2K7	0.0108472	-0.436623
SNAPC2	0.0108472	-0.436623
TIMM44	0.0108472	-0.436623
FCER2	0.0119055	-0.436191
PCP2	0.0119765	-0.435326
XAB2	0.0119765	-0.435326
C19orf59	0.0119911	-0.435114
RETN	0.0119911	-0.435114
STXBP2	0.0119911	-0.435114
TRAPPC5	0.0119911	-0.435114
NKX6-3	0.00676664	-0.434699
BRP44L	0.000960693	-0.43283
SFT2D1	0.000960693	-0.43283
KIAA1543	0.0122113	-0.432092
PDE10A	0.000984349	-0.428924
TDRD12	0.0110462	-0.428248
GOLPH3L	0.00766271	-0.427132
WDR27	0.00132507	-0.425717
AGPAT6	0.00726535	-0.425527
PEX11G	0.0129992	-0.425273
CD209	0.0127168	-0.424855
GJA8	0.00707636	-0.423615
PDCD5	0.0108025	-0.423499
PARK2	0.00101003	-0.423295
THBS2	0.00138672	-0.422327
C19orf45	0.0134523	-0.421594
C6orf120	0.00142402	-0.420619
C6orf70	0.00142402	-0.420619
PHF10	0.00142402	-0.420619
TCTE3	0.00142402	-0.420619
PRKAB2	0.00729633	-0.420275
FMO5	0.0073405	-0.419434
CHD1L	0.00731791	-0.419351
ZNF788	0.00942214	-0.418978
C6orf124	0.00189792	-0.41711
ZNF443	0.0136034	-0.417066
ZNF844	0.00957794	-0.416778
TARS2	0.0069784	-0.416652
RPS6KA2	0.00121694	-0.416379
CCR6	0.0013289	-0.415917
GPR31	0.0013289	-0.415917
TCP10	0.0013289	-0.415917
TTLL2	0.0013289	-0.415917
UNC93A	0.0013289	-0.415917
RPRD2	0.0058599	-0.41542
ACP6	0.00759472	-0.415046
PRR18	0.00122568	-0.414877
ZNF358	0.0139826	-0.414702
BCL9	0.00765267	-0.413776
NCRNA00242	0.00158829	-0.412973
FCGR1A	0.00487122	-0.412388
HIST2H2AA3	0.00487122	-0.412388
LOC388692	0.00487122	-0.412388
C6orf208	0.00160659	-0.412211
ECM1	0.00729218	-0.411044
GJA5	0.00786827	-0.410423
FGFR1OP	0.00141917	-0.410017
RNASET2	0.00141917	-0.410017
PNPLA6	0.0141938	-0.409845
CCDC123	0.0102897	-0.409101
MUC16	0.00504408	-0.408434
CLEC4M	0.0140357	-0.407971
MCOLN1	0.0145465	-0.407821
MYO1C	0.0132135	-0.407632
ZNF564	0.0140829	-0.406529
ANK1	0.00853367	-0.406267
ANKRD27	0.0120271	-0.404444
C6orf118	0.00158797	-0.402294
NCRNA00241	0.00165017	-0.399715
AGPAT4	0.0016532	-0.399563
CLEC4GP1	0.0148194	-0.398809
ADAMTSL4	0.00826839	-0.397204
ENSA	0.00826839	-0.397204
MCL1	0.00826839	-0.397204
ZNF709	0.0156581	-0.394311
MAP3K4	0.00181357	-0.392184
C6orf176	0.00177033	-0.391183
MAN2B1	0.014956	-0.389735
ZNF490	0.0149339	-0.389444
T	0.00189248	-0.387349
ZNF791	0.0150765	-0.387069
LRRC8E	0.0152113	-0.38587
C19orf56	0.0158398	-0.382279
WDR83	0.0159824	-0.380641
HORMAD1	0.00945075	-0.377952
RAD52	0.00895447	-0.377293
PRPF3	0.0065492	-0.376753
TULP3	0.00748794	-0.375149
TEAD4	0.00749899	-0.374998
NUDT19	0.0143231	-0.374869
INPP5K	0.0150821	-0.374516
FLJ39739	0.00302497	-0.374026
PPIAL4A	0.00302497	-0.374026
EVI5L	0.0171608	-0.37265
DHPS	0.0167262	-0.372475
TNPO2	0.0168336	-0.371369
FBXW9	0.0168461	-0.371231
C12orf32	0.00776335	-0.37088
SFRP1	0.0117777	-0.368958
C6orf123	0.00315384	-0.368749
UNC5C	0.000641945	-0.368356
NUBP1	0.0121313	-0.368326
TSPAN9	0.007983	-0.367764
CRK	0.0167633	-0.367759
NXN	0.0194825	-0.36685
FOXM1	0.00805657	-0.366603
C19orf43	0.0174295	-0.365392
RGS9BP	0.0152955	-0.364635
ASNA1	0.0177403	-0.362406
BEST2	0.0177403	-0.362406
RSL1D1	0.011912	-0.360523
PEX5	0.00785958	-0.358621
CIITA	0.0129882	-0.358138
CD163L1	0.00793436	-0.357632
RAB21	0.00676115	-0.357456
TIMM22	0.0201873	-0.35692
CTSS	0.0100367	-0.356803
C19orf40	0.0136034	-0.355538
GSPT1	0.0123501	-0.354652
PDLIM5	0.000928905	-0.353818
CD163	0.00821237	-0.353618
BMPR1B	0.000939299	-0.353308
TBC1D15	0.00725512	-0.352244
ACAT2	0.00368374	-0.351953
SOD2	0.00368374	-0.351953
TCP1	0.00368374	-0.351953
WTAP	0.00368374	-0.351953
TEKT5	0.0142529	-0.350755
PITPNA	0.0171193	-0.350717
PLEKHG1	0.00316098	-0.350533
NINJ2	0.0102929	-0.350335
ZC3H7A	0.0130697	-0.34983
MRPL18	0.00371177	-0.349731
C8orf83	0.0126254	-0.348611
SNX9	0.00288308	-0.348037
YWHAE	0.0198163	-0.347621
PNLDC1	0.00374227	-0.347544
CTSK	0.00965947	-0.347154
ZFC3H1	0.00623879	-0.345022
TSPAN8	0.00555489	-0.345017
IDO1	0.0103638	-0.344644
DEXI	0.0143237	-0.344551
MYST4	0.00477121	-0.344298
WNK1	0.0113898	-0.344069
MTHFD1L	0.00396043	-0.343811
ATOH1	0.001085	-0.343215
TNFRSF17	0.0133593	-0.342841
MAS1	0.00394005	-0.342712
TUFT1	0.00694601	-0.342319
NEUROD2	0.0252449	-0.341679
PPP1R1B	0.0252449	-0.341679
TMEM19	0.00719202	-0.341586
NRIP2	0.0100477	-0.341405
ASCL3	0.000934605	-0.34125
THAP2	0.0065119	-0.340972
SNX27	0.00705952	-0.340611
ARNT	0.00983963	-0.340574
SNN	0.0144477	-0.339649
TPH2	0.00825556	-0.339177
ERC1	0.0123613	-0.338144
PDHA2	0.00122422	-0.337777
ZDHHC14	0.0031852	-0.336754
ANXA9	0.0101257	-0.336325
FAM63A	0.0101257	-0.336325
LASS2	0.0101257	-0.336325
SETDB1	0.0101257	-0.336325
CGN	0.00744842	-0.335523
PRUNE	0.0101744	-0.335456
CDK12	0.0208321	-0.335189
PRB1	0.0102931	-0.335027
ITFG2	0.0108015	-0.334192
CELF3	0.00763467	-0.333868
IGF2R	0.0044729	-0.333743
ATF7IP2	0.0159873	-0.3337
BNIPL	0.0102889	-0.333464
C1orf56	0.0102889	-0.333464
CDC42SE1	0.0102889	-0.333464
MLLT11	0.0102889	-0.333464
GINS4	0.0148143	-0.333004
ZNF317	0.0115551	-0.332797
NOTCH2NL	0.00231228	-0.332465
PDE4DIP	0.00231228	-0.332465
SEC22B	0.00231228	-0.332465
EIF4EBP1	0.027997	-0.332384
RBM16	0.00268219	-0.330522
AMPD3	0.00109961	-0.329935
ST5	0.00111952	-0.328544
FBXL14	0.0137887	-0.327801
ZMYM4	0.0134558	-0.327714
LGR5	0.00748062	-0.327029
C1orf230	0.00827677	-0.326692
MRPL9	0.00827677	-0.326692
OAZ3	0.00827677	-0.326692
RORC	0.00827677	-0.326692
TDRKH	0.00827677	-0.326692
THEM5	0.00827677	-0.326692
SNX29	0.0150577	-0.326588
C11orf16	0.00120433	-0.326566
C11orf17	0.00120433	-0.326566
STARD3	0.0271052	-0.326116
PRM1	0.0165784	-0.326052
PRM2	0.0165784	-0.326052
PRM3	0.0165784	-0.326052
SOCS1	0.0165784	-0.326052
TNP2	0.0165784	-0.326052
TMEM9B	0.00123442	-0.325282
GABPB2	0.0109208	-0.325146
EMP2	0.0169471	-0.324988
KIAA0664	0.0189484	-0.324934
PAFAH1B1	0.0189484	-0.324934
BCAR4	0.0154835	-0.324932
LITAF	0.0161823	-0.324893
C1orf51	0.00998871	-0.324183
MRPS21	0.00998871	-0.324183
RPL27A	0.00122201	-0.324134
C16orf75	0.0168682	-0.323997
ETV6	0.0101018	-0.323238
ZBED5	0.00147809	-0.32292
EFCAB4B	0.0100845	-0.322861
CPPED1	0.0160932	-0.322435
BOLA1	0.00985504	-0.321981
HIST2H2BE	0.00985504	-0.321981
ABR	0.0232783	-0.321553
TXNDC11	0.0159382	-0.321175
AKR7A2	0.00257727	-0.321015
PRMT8	0.0102603	-0.320985
CNOT2	0.0128769	-0.320952
LYVE1	0.00130396	-0.320918
RNF141	0.00130396	-0.320918
CCND2	0.0101915	-0.320914
KIAA0090	0.00259183	-0.32088
MRTO4	0.00259399	-0.32082
AKR7A3	0.00260268	-0.32058
PARP11	0.0102881	-0.32053
FKBP4	0.0126502	-0.319943
CLEC16A	0.0173287	-0.319431
NLK	0.022043	-0.318964
PLG	0.00476327	-0.318714
SYNJ2	0.00388057	-0.318499
CACNA1C	0.0125695	-0.317657
SPOCD1	0.0039221	-0.317577
SV2A	0.0100281	-0.317564
C4orf37	0.00170914	-0.317035
ADM	0.00155683	-0.317007
GALNTL4	0.0017701	-0.316386
VPS45	0.00935421	-0.316198
HOOK2	0.0201893	-0.315446
KCNMB4	0.0134321	-0.315278
GOLGA7	0.0163611	-0.315125
C1orf54	0.0105818	-0.313849
MRVI1	0.0015342	-0.312934
NUP107	0.00904378	-0.312709
SLC35E3	0.00904378	-0.312709
PRB3	0.0124466	-0.311963
PRB4	0.0124466	-0.311963
IDO2	0.0138294	-0.311901
CCDC142	0.00139493	-0.311764
INO80B	0.00139493	-0.311764
MOGS	0.00139493	-0.311764
TTC31	0.00139493	-0.311764
PLEKHO1	0.00989904	-0.311718
PTP4A2	0.00423257	-0.311558
SBF2	0.0015889	-0.311332
SLC46A1	0.022776	-0.311221
MDM1	0.00934729	-0.310441
DKK3	0.00190914	-0.310324
IFNG	0.00936839	-0.310198
IL22	0.00936839	-0.310198
IL26	0.00936839	-0.310198
THEM4	0.00952019	-0.310079
MKL2	0.0167077	-0.308874
PSMD4	0.0124663	-0.308682
MNT	0.0217385	-0.307923
SMARCAD1	0.00202367	-0.307683
ZNF503	0.00654693	-0.307405
GEMIN4	0.0261347	-0.307121
NRIP3	0.00174828	-0.306846
SGSM2	0.0214382	-0.306772
LPA	0.00558388	-0.306661
CLSTN3	0.00980779	-0.306581
LPAL2	0.00561879	-0.30645
PI4KB	0.0126926	-0.306444
ZNF687	0.0126926	-0.306444
CCZ1	0.00417242	-0.306394
ZNF12	0.00397178	-0.306376
KIAA1908	0.00578775	-0.306361
PSMG3	0.00578775	-0.306361
PQLC2	0.00332104	-0.30605
PSMB4	0.0125671	-0.305796
SELENBP1	0.0125671	-0.305796
VPS53	0.0263942	-0.30532
SLC22A1	0.00700377	-0.304972
POGZ	0.0113493	-0.304944
RNMTL1	0.0264757	-0.304243
ADRB3	0.0271758	-0.303955
FAM57A	0.0265496	-0.303839
APOBEC1	0.0123866	-0.303778
C3AR1	0.0123866	-0.303778
CLEC4A	0.0123866	-0.303778
CLEC4C	0.0123866	-0.303778
DPPA3	0.0123866	-0.303778
FAM66C	0.0123866	-0.303778
FAM90A1	0.0123866	-0.303778
FOXJ2	0.0123866	-0.303778
GDF3	0.0123866	-0.303778
LOC389634	0.0123866	-0.303778
NANOG	0.0123866	-0.303778
NECAP1	0.0123866	-0.303778
SLC2A3	0.0123866	-0.303778
SLC13A5	0.024287	-0.303591
APH1A	0.0112999	-0.303491
HPGDS	0.00218867	-0.303307
FAM101B	0.0267366	-0.303121
SHPRH	0.00613347	-0.303083
GLOD4	0.0266288	-0.303082
GRID2	0.00212997	-0.302969
RHPN2	0.0160032	-0.302934
SLC22A3	0.00597647	-0.302861
C8orf4	0.0148954	-0.302571
KHDRBS1	0.00475069	-0.302109
C7orf30	0.00574274	-0.302092
GPNMB	0.00574274	-0.302092
NELL2	0.0122546	-0.301724
KIAA0319L	0.0168553	-0.301337
ANP32E	0.0110844	-0.300867
GET4	0.0101331	-0.300835
IFT20	0.0243956	-0.299732
TMEM97	0.0243956	-0.299732
TNFAIP1	0.0243956	-0.299732
TXLNA	0.00499449	-0.299707
MYST3	0.019113	-0.299148
VAV1	0.0202771	-0.29911
NUPL2	0.00593229	-0.299016
IQSEC1	0.00192829	-0.29887
FNDC1	0.00659684	-0.298844
GHRH	0.00847281	-0.298774
MANBAL	0.00847281	-0.298774
RPL36	0.0123744	-0.298613
OR7D2	0.0137019	-0.298596
PCDH15	0.0127438	-0.29859
LOC284009	0.0223326	-0.298443
METT10D	0.0223326	-0.298443
CTR9	0.00196696	-0.298408
EIF4G2	0.00196696	-0.298408
KPNA6	0.00505547	-0.298336
POLDIP2	0.0245819	-0.298232
USP47	0.0020716	-0.298179
CAND1	0.00866855	-0.298106
PPP6R3	0.0138942	-0.297895
VTN	0.0245162	-0.297797
RAP1GDS1	0.00248512	-0.296885
TMEM199	0.0247369	-0.296524
LRP5	0.0140635	-0.296369
PYY2	0.0250988	-0.296006
OR51M1	0.00217285	-0.296
CTNNBL1	0.00818115	-0.295955
AUP1	0.00186038	-0.29577
DQX1	0.00186038	-0.29577
LOC151534	0.00186038	-0.29577
PCGF1	0.00186038	-0.29577
TLX2	0.00186038	-0.29577
RFX5	0.0138437	-0.295484
CCDC28B	0.00529567	-0.294973
IQCC	0.00529567	-0.294973
ETAA1	0.00307515	-0.294958
UBR4	0.00282289	-0.29446
ADAP1	0.010939	-0.293261
NBL1	0.00505585	-0.293179
CA14	0.0121592	-0.293108
LYSMD1	0.0142918	-0.292974
SCNM1	0.0142918	-0.292974
TNFAIP8L2	0.0142918	-0.292974
TMEM39B	0.00538855	-0.292709
SEMA6C	0.0143378	-0.292523
DDX47	0.0128015	-0.292513
TMEM184A	0.00687024	-0.292429
KIF21A	0.0099159	-0.292419
C11orf40	0.00341996	-0.292306
LONP1	0.013014	-0.292133
TMOD4	0.0144025	-0.291955
COPZ1	0.0104172	-0.291927
TRIM68	0.00346298	-0.29157
OR51E2	0.00347589	-0.291357
EIF3F	0.00205436	-0.291104
NLRP10	0.00205436	-0.291104
OR10A3	0.00205436	-0.291104
OR51E1	0.0034902	-0.291046
TUB	0.00205626	-0.291034
MDM2	0.0109601	-0.290901
PLA2G2A	0.00512095	-0.290878
OR5E1P	0.00206711	-0.290792
OR51B6	0.00236379	-0.290696
SRC	0.00894429	-0.29067
OR51B2	0.00237451	-0.290385
OR51B5	0.00237451	-0.290385
C1orf216	0.0181342	-0.290315
CLSPN	0.0181342	-0.290315
NCDN	0.0181342	-0.290315
PSMB2	0.0181342	-0.290315
TFAP2E	0.0181342	-0.290315
COX19	0.0112647	-0.290204
HTRA2	0.00196261	-0.28994
C12orf5	0.00975704	-0.289588
C7orf50	0.0112961	-0.289341
CYP2W1	0.0113514	-0.289338
HBBP1	0.00244178	-0.289268
OR5P2	0.00212368	-0.289237
OR5P3	0.00212368	-0.289237
MICAL2	0.0026304	-0.289199
HBD	0.00244665	-0.289137
HBB	0.00244909	-0.289072
GOT1L1	0.0296894	-0.289071
MMP26	0.00243188	-0.288846
RAP1B	0.0114252	-0.288795
NOS2	0.0247773	-0.288291
FAM190B	0.00311618	-0.288223
PIP5K1A	0.0148021	-0.288107
OR51I2	0.00259025	-0.288061
LHFPL4	0.00181753	-0.287602
GPR84	0.0108139	-0.287575
FAM86A	0.0132001	-0.287437
GPER	0.0115374	-0.287417
GPR146	0.0115374	-0.287417
RSPH10B2	0.00472054	-0.287395
HTR6	0.00544225	-0.287349
OR51B4	0.00249854	-0.287343
VPS72	0.0149293	-0.287271
ALG1	0.0132443	-0.287107
C16orf89	0.0132443	-0.287107
NAGPA	0.0132443	-0.287107
OR52A1	0.00252559	-0.287013
C1RL	0.0111503	-0.286603
NR1H4	0.00179846	-0.286488
RPN2	0.00959327	-0.286219
ZNF441	0.0154987	-0.285913
SWAP70	0.00271257	-0.285606
WEE1	0.00271257	-0.285606
GAS2L3	0.00181551	-0.285581
C17orf108	0.0252558	-0.285454
OR7E24	0.0148151	-0.2854
RAC1	0.00537619	-0.285145
TRIM5	0.00271089	-0.285029
TMCO4	0.00561691	-0.284865
MICALCL	0.00292148	-0.284723
PLA2G5	0.00546796	-0.284714
FBXO30	0.00762413	-0.284473
TSPAN5	0.0028415	-0.284468
TRIM78P	0.00274077	-0.284395
C6orf211	0.00833922	-0.284313
FAN1	0.021271	-0.284015
MTMR10	0.021271	-0.284015
PRKG2	0.00603893	-0.283702
VSTM2L	0.00935748	-0.283591
TAS2R19	0.0144623	-0.28357
RNF186	0.00570933	-0.283534
MTRF1L	0.00539427	-0.283304
SCUBE2	0.00276315	-0.283068
OTUD3	0.00576717	-0.282768
RIC8B	0.00197753	-0.282626
EPM2A	0.0077807	-0.282553
PLA2G2E	0.00578988	-0.282474
DCDC2B	0.00614363	-0.282383
C8orf40	0.0180041	-0.282355
RCAN3	0.00227071	-0.282246
TRIM22	0.00285644	-0.282135
TRPM1	0.0215739	-0.281559
DAGLB	0.00571763	-0.281459
TRIM66	0.00240888	-0.281322
FGL1	0.0109682	-0.281254
TRIM6	0.0029106	-0.281213
RFX4	0.00204916	-0.280712
RIC3	0.00245637	-0.280667
NIPAL3	0.0023742	-0.280559
LMO1	0.00251067	-0.280414
CRY1	0.00207647	-0.280104
ZNF823	0.0161879	-0.280058
C1orf201	0.00235835	-0.279977
RPL32	0.00251927	-0.279728
SUN1	0.0101516	-0.27969
TIAM2	0.00580813	-0.279684
KCNQ1OT1	0.00327393	-0.279602
SP8	0.00727925	-0.279553
PGAP3	0.0337015	-0.279553
PNMT	0.0337015	-0.279553
TCAP	0.0337015	-0.279553
CNKSR3	0.00547857	-0.279543
CYB5R2	0.00256199	-0.279171
WNT5B	0.0171343	-0.279127
TMEM117	0.0091926	-0.278987
ABCB5	0.00728263	-0.27881
SLC22A18AS	0.00328075	-0.278605
GAL	0.016255	-0.278567
MAFK	0.00830257	-0.278453
ZNF491	0.0163883	-0.27842
ARID1B	0.00565827	-0.278406
STK33	0.00258626	-0.27837
CHL1	0.00240142	-0.278358
SLC22A18	0.0032922	-0.278339
IQCE	0.00847078	-0.278098
ZNF385A	0.0117558	-0.278033
FUCA1	0.00338993	-0.277927
C17orf100	0.027814	-0.277878
MED31	0.027814	-0.277878
TXNDC17	0.027814	-0.277878
CPSF6	0.0131315	-0.277858
ZBTB8B	0.0062286	-0.277855
FBXO5	0.00577402	-0.27781
NOX3	0.00597264	-0.2777
CLDN20	0.00598059	-0.277698
TFB1M	0.00598059	-0.277698
CNR2	0.00349446	-0.277517
SLC17A8	0.0022447	-0.277501
PHLDA2	0.0033315	-0.277445
CDKN1C	0.00340949	-0.277221
IPO7	0.00305721	-0.276966
PPFIBP2	0.00265189	-0.2769
C1GALT1	0.00549636	-0.27679
ELFN1	0.0085003	-0.27678
BRPF1	0.00185272	-0.276701
INTS1	0.00846151	-0.276694
SRRM1	0.00254407	-0.276604
DUSP13	0.00743446	-0.276456
BFSP2	0.00281867	-0.276288
C7orf26	0.0063979	-0.275956
ZDHHC4	0.0063979	-0.275956
ZNF853	0.0063979	-0.275956
KCNQ1DN	0.00354794	-0.275836
PLA2G2D	0.00613676	-0.275757
SLC22A2	0.00912504	-0.275755
NAP1L4	0.00340987	-0.275689
CPM	0.0126054	-0.275535
C12orf23	0.00228335	-0.275334
MTERFD3	0.00228335	-0.275334
LOC283314	0.0124338	-0.275193
WSB1	0.0267746	-0.275171
ERCC4	0.0211404	-0.275107
DENND5A	0.00315244	-0.274933
C1R	0.0124693	-0.274901
TMEM41B	0.00315283	-0.274901
RHCE	0.0021744	-0.274702
C1orf91	0.00680618	-0.274009
EIF3I	0.00680618	-0.274009
C1orf213	0.00354849	-0.274003
HNRNPR	0.00354849	-0.274003
TCEA3	0.00354849	-0.274003
ZNF436	0.00354849	-0.274003
C20orf117	0.0107116	-0.273979
C20orf118	0.0107116	-0.273979
SAMHD1	0.0107116	-0.273979
LRP3	0.0201159	-0.273917
C1orf151	0.00639722	-0.273868
C10orf99	0.00377814	-0.27384
GHITM	0.00377814	-0.27384
CDHR1	0.00378243	-0.273752
CLIC4	0.00257933	-0.273608
CARS	0.00341332	-0.273608
SERAC1	0.00678277	-0.273598
LOC144486	0.00178846	-0.273286
GTF2H5	0.00683817	-0.273017
MTMR11	0.0129926	-0.272984
OTUD7B	0.0129926	-0.272984
SF3B4	0.0129926	-0.272984
GRM7	0.0010861	-0.27296
LRIT1	0.00383238	-0.272745
RGR	0.00383238	-0.272745
PCM1	0.0120185	-0.272508
FAM126A	0.00832377	-0.272454
UBR1	0.00451849	-0.272195
RNF216	0.00677597	-0.272003
C20orf132	0.0112055	-0.271411
OR51I1	0.00338277	-0.271186
TAGAP	0.0088652	-0.27092
PARVA	0.00364367	-0.270772
RMND1	0.00964123	-0.270603
CCNDBP1	0.00481871	-0.270552
EPB42	0.00481871	-0.270552
TMEM62	0.00481871	-0.270552
DSN1	0.0110947	-0.270374
LOC400027	0.0224411	-0.270175
C2orf81	0.00262981	-0.269968
DCTN1	0.00262981	-0.269968
RTKN	0.00262981	-0.269968
WDR54	0.00262981	-0.269968
BLCAP	0.0111817	-0.269957
NNAT	0.0111817	-0.269957
AK2	0.00683738	-0.26988
SLC4A5	0.00263825	-0.269575
ZNF362	0.00648198	-0.269561
RBP5	0.0131552	-0.269493
CDV3	0.00315012	-0.269487
SCYL2	0.00229226	-0.269451
AIMP2	0.00692184	-0.269346
MICALL2	0.00923713	-0.269063
C1S	0.0132121	-0.269062
ITGA5	0.0126169	-0.269046
CNTN4	0.00182447	-0.269037
AGPAT5	0.0139363	-0.269013
C7orf70	0.00685488	-0.269002
TUSC5	0.0290262	-0.268979
CNTN6	0.00254	-0.268964
TMED4	0.0167965	-0.268951
ARPC4	0.00241973	-0.268928
RPUSD3	0.00241973	-0.268928
TADA3	0.00241973	-0.268928
TTLL3	0.00241973	-0.268928
MMRN1	0.00481845	-0.268904
MTUS1	0.0123661	-0.268696
C7orf28B	0.00601179	-0.268554
IGF2BP3	0.00764805	-0.268457
MSL2	0.00379388	-0.268295
SNCA	0.0048533	-0.268251
C1orf212	0.00865016	-0.268233
DLGAP3	0.00865016	-0.268233
TOPBP1	0.00321998	-0.268207
KLHL7	0.00872269	-0.267991
KCNQ1	0.00392544	-0.267938
RASSF10	0.00391591	-0.267738
DDX56	0.0169501	-0.267665
TEAD1	0.00406198	-0.266835
SLC7A10	0.0211291	-0.266493
ZNF143	0.00386488	-0.266411
SCAND1	0.0108461	-0.266349
C1orf210	0.0133997	-0.266347
TIE1	0.0133997	-0.266347
TMEM125	0.0133997	-0.266347
C1orf94	0.0063312	-0.26634
PPY2	0.0293487	-0.266258
RSPH3	0.00906055	-0.266193
OLFML1	0.003178	-0.266157
ANO6	0.0206223	-0.265615
C1orf63	0.00260672	-0.265497
RHD	0.00260672	-0.265497
SYF2	0.00260672	-0.265497
TMEM50A	0.00260672	-0.265497
GUCY2C	0.0156741	-0.265402
DYRK2	0.0126086	-0.265378
CPNE9	0.00216438	-0.265373
LSM3	0.00145398	-0.265181
ENOPH1	0.00726031	-0.264841
MTMR9L	0.00752671	-0.264794
SYT9	0.00322533	-0.264597
OGG1	0.00246412	-0.264593
CAND2	0.00327126	-0.264532
RNF19B	0.00728655	-0.264518
MYCT1	0.0069501	-0.264408
VIP	0.0069501	-0.264408
MTMR14	0.00228676	-0.263762
GRIN2A	0.0107575	-0.263537
AKAP12	0.0103313	-0.263115
C7orf27	0.00923745	-0.263012
ATP6V0D1	0.0152618	0.263157
C1orf31	0.0223947	0.263178
RANBP9	0.018444	0.263419
MOBKL2B	0.0173882	0.263629
SLC7A7	0.028394	0.263754
ZNF532	0.0162615	0.263981
CYP2E1	0.0138709	0.264073
LOC619207	0.0138709	0.264073
MTG1	0.0138709	0.264073
PAOX	0.0138709	0.264073
SPRN	0.0138709	0.264073
SYCE1	0.0138709	0.264073
TPPP3	0.0150536	0.2642
PMCHL1	0.0184615	0.264235
CIRH1A	0.0147802	0.264237
RIOK1	0.0242031	0.264418
PPP1R10	0.0131766	0.264618
ALPK3	0.0125446	0.264694
IMPACT	0.0408748	0.264721
ECHS1	0.01354	0.264757
GABRA1	0.0120621	0.264784
GABRA6	0.0120369	0.264922
NQO1	0.0169188	0.265004
ANPEP	0.0145027	0.265048
MESP2	0.0145027	0.265048
SLC6A2	0.0181245	0.265188
FABP6	0.0103738	0.265276
GDAP2	0.0144556	0.265296
SERPINB5	0.0174132	0.266003
PWWP2A	0.0101964	0.266395
GOT2	0.0126894	0.266658
AGRP	0.0145511	0.266808
ADAM8	0.0126607	0.266856
C10orf125	0.0126607	0.266856
C10orf91	0.0126607	0.266856
C10orf93	0.0126607	0.266856
CALY	0.0126607	0.266856
DPYSL4	0.0126607	0.266856
GPR123	0.0126607	0.266856
INPP5A	0.0126607	0.266856
JAKMIP3	0.0126607	0.266856
KNDC1	0.0126607	0.266856
LRRC27	0.0126607	0.266856
NKX6-2	0.0126607	0.266856
PRAP1	0.0126607	0.266856
PWWP2B	0.0126607	0.266856
STK32C	0.0126607	0.266856
TUBGCP2	0.0126607	0.266856
UTF1	0.0126607	0.266856
VENTX	0.0126607	0.266856
ZNF511	0.0126607	0.266856
C6orf136	0.0127747	0.266886
LOC284276	0.0180523	0.267039
LOC400657	0.0172603	0.267139
CCNJL	0.010562	0.267163
TBL1XR1	0.0192421	0.26718
CNDP1	0.01722	0.267321
LRRC36	0.0157895	0.267349
PPPDE1	0.0215544	0.267369
MLKL	0.0148936	0.267386
MBD1	0.0148801	0.267524
VAT1L	0.016483	0.267534
CD83	0.0176336	0.267673
ITPR3	0.0116737	0.267699
LINGO2	0.016262	0.267984
CNDP2	0.0169662	0.268478
FAM69C	0.0168864	0.268581
SLC14A1	0.023726	0.268602
SLC14A2	0.0237192	0.268632
CDH8	0.0136594	0.268723
WWP2	0.016476	0.268752
FAT3	0.015455	0.268979
MIB1	0.0280115	0.269084
CYB5A	0.0167581	0.269193
ATAT1	0.0123593	0.269336
RNF182	0.0172031	0.269716
MRPS18B	0.0122922	0.26974
GFOD1	0.0171547	0.269774
CXXC1	0.014508	0.269802
SKA1	0.014508	0.269802
RNF169	0.0213427	0.269901
POLD3	0.0201344	0.270013
WDR93	0.0134959	0.270341
PVRL2	0.0311027	0.270352
PRKCI	0.0190648	0.270356
CTBP2	0.00755998	0.270459
SERPINB12	0.0163799	0.27051
SERPINB13	0.0163799	0.27051
ITGAL	0.00821821	0.270531
ALPK2	0.0149968	0.270571
NOL7	0.01702	0.27063
SIRT5	0.0170106	0.270677
IRX5	0.015249	0.270999
MBOAT1	0.0169164	0.271583
ZRANB1	0.00705293	0.271759
PIGN	0.015122	0.271876
TSHZ1	0.0172147	0.271991
HCG22	0.0119891	0.272139
UVRAG	0.0241563	0.272327
TTC1	0.00930008	0.27259
C1orf101	0.0205394	0.272596
RNASE11	0.0279383	0.272653
PVR	0.0317016	0.272658
ZADH2	0.0170097	0.273051
RPS6	0.0166391	0.273296
C18orf55	0.0159427	0.273525
HSBP1L1	0.018997	0.273599
BCL2	0.0156697	0.273739
MYO5B	0.0138291	0.273754
AP3S2	0.0128405	0.273876
ST8SIA5	0.0222069	0.273895
C15orf38	0.0128017	0.274007
KCTD19	0.016127	0.274223
CLINT1	0.0081326	0.274586
LSM11	0.0081326	0.274586
THG1L	0.0081326	0.274586
PQLC1	0.0188036	0.274915
PIK3CA	0.0138396	0.275166
C18orf62	0.0164734	0.275304
KLHL35	0.0214036	0.275337
RPS3	0.0214036	0.275337
PHC3	0.0182153	0.275363
DPCR1	0.0114056	0.275398
ARRB1	0.0213865	0.275419
LY86-AS	0.0191232	0.275624
MAPK4	0.013444	0.27572
FAM175B	0.00668474	0.275815
CDH20	0.0148048	0.277554
KLHL25	0.0107913	0.277573
GPR160	0.0177775	0.277617
SEC62	0.0177775	0.277617
KIF7	0.0123963	0.277658
PEX11A	0.0123963	0.277658
PLIN1	0.0123963	0.277658
LRRC31	0.0176985	0.278024
LRRC34	0.0176985	0.278024
ATP10B	0.00887732	0.278117
MRO	0.0129637	0.278285
C9orf72	0.0147859	0.278349
IFNK	0.0147859	0.278349
TXNL4A	0.0181276	0.278379
C11orf30	0.0356896	0.278668
DCC	0.0132592	0.278706
BTBD16	0.00524094	0.278726
NOB1	0.0143805	0.278817
SETBP1	0.0215452	0.27889
NUDT7	0.0140417	0.279192
SALL3	0.018157	0.279308
PLEKHA1	0.00517864	0.27934
MON1B	0.0136404	0.279394
FAM53B	0.00576508	0.279441
RRAGA	0.0145766	0.279697
ZNF236	0.0160332	0.279892
ADRA1B	0.00841622	0.279892
HAUS6	0.0144353	0.280445
XRRA1	0.0194405	0.281289
CCDC79	0.0171576	0.281403
RAP2A	0.0173288	0.281685
GDPD5	0.0202525	0.281709
UBAP2	0.0104135	0.281926
PEX5L	0.0130887	0.282175
LOC595101	0.00634697	0.282335
TCF4	0.0130573	0.282602
DDR1	0.0101209	0.282952
GTF2H4	0.0101209	0.282952
SFTA2	0.0101209	0.282952
VARS2	0.0101209	0.282952
PLD1	0.0121278	0.282985
MTNR1B	0.0136065	0.283155
ROCK1	0.0200307	0.283456
ZMAT3	0.0125016	0.283474
AKAP13	0.0101897	0.283555
PTPRM	0.014217	0.28372
OR2H2	0.0166818	0.28379
KCNG2	0.0172967	0.283863
GABRG2	0.00934239	0.283945
C6orf125	0.00912047	0.284234
CLEC3A	0.0142504	0.284438
KIF24	0.0103143	0.284463
IP6K3	0.00906106	0.2847
GABRB2	0.00924799	0.284741
ZNF516	0.0149068	0.285052
DLG2	0.0159889	0.285086
DCAF12	0.00995749	0.285202
PDE8A	0.0102904	0.285203
DMBT1	0.0049662	0.285358
SGCD	0.00612706	0.285489
GABBR1	0.0163297	0.285557
KIAA1377	0.0145657	0.286779
PRMT10	0.0130223	0.287295
TMEM184C	0.0130223	0.287295
TEK	0.0123163	0.287308
SLC28A1	0.00990148	0.28737
UBAP1	0.00971622	0.287517
CLEC18A	0.0113868	0.287591
EDNRA	0.0129727	0.287673
CCDC67	0.0127162	0.28801
FAM71B	0.00688361	0.288543
HAVCR1	0.00688361	0.288543
HAVCR2	0.00688361	0.288543
MED7	0.00688361	0.288543
ITK	0.00686071	0.288929
C9orf11	0.0120645	0.289504
NIPAL4	0.00701513	0.289726
C5orf40	0.00680208	0.289803
CYFIP2	0.00680208	0.289803
NCRNA00032	0.011936	0.290224
GLG1	0.0105204	0.290635
AQP11	0.0340829	0.290872
SEPHS2	0.00627308	0.291037
PLEKHG4	0.013435	0.291102
ADAMTS18	0.0120562	0.291213
MECOM	0.0160182	0.291277
PRDM9	0.0137868	0.291577
DCUN1D5	0.015589	0.291609
RNASE2	0.029406	0.291927
RNASE3	0.029406	0.291927
ZNF407	0.0135696	0.292091
CBLC	0.0272811	0.292256
CLNS1A	0.0338137	0.292311
PANK3	0.0066143	0.292358
C9orf24	0.00901338	0.292511
GOLIM4	0.0126241	0.292555
SF3B3	0.0116875	0.292608
HTRA1	0.00407904	0.293522
GNAL	0.0125295	0.293598
ZNF710	0.00799281	0.293652
FBXO15	0.0114827	0.293874
SALL2	0.0245135	0.294263
PDXDC2	0.00959064	0.294562
CES2	0.0152178	0.294605
LOC285627	0.00676933	0.295148
DDX19B	0.00917113	0.295288
NTRK3	0.00725841	0.295746
BCL3	0.0267458	0.295769
BIRC2	0.0162561	0.295832
SLC36A4	0.0121319	0.296139
UNC13B	0.00758674	0.296284
POTEM	0.0237188	0.296471
NRSN1	0.013116	0.29674
TNIK	0.0101457	0.296925
SOX30	0.00637392	0.296955
KCNMB2	0.0111986	0.297011
IL12B	0.00652566	0.29723
C9orf144B	0.00780982	0.297519
CCL21	0.00780982	0.297519
KIAA0427	0.0144997	0.297556
AARS	0.00881008	0.29766
SLC24A2	0.011867	0.297968
CTDP1	0.0148693	0.298134
MAS1L	0.0139563	0.29839
NETO1	0.00941669	0.298423
KIAA1731	0.0104765	0.298433
AGBL1	0.00690352	0.298587
TMEM212	0.0100197	0.298882
ACER3	0.031572	0.299088
B3GNT6	0.031572	0.299088
LRRC32	0.031572	0.299088
TSKU	0.031572	0.299088
ADAM19	0.00618712	0.29918
KIAA1161	0.00837162	0.299376
NUDT2	0.00837162	0.299376
MBD2	0.0103042	0.299533
CAPN5	0.0314462	0.299801
MYO7A	0.0314462	0.299801
OMP	0.0314462	0.299801
ID4	0.0127086	0.299809
RFWD3	0.0096306	0.30005
IMPA2	0.011633	0.300073
MYNN	0.0138584	0.300849
GATA6	0.0302945	0.301094
ATP6V1H	0.0186334	0.301118
EXOSC6	0.00825543	0.301297
PDPR	0.00825543	0.301297
COG4	0.0101021	0.301701
BIRC3	0.0151629	0.30199
KAAG1	0.0119965	0.301992
GPR83	0.0109448	0.302518
CHMP1B	0.0113299	0.302521
OR2J2	0.0106221	0.302581
OR2J3	0.0106221	0.302581
WARS2	0.00501561	0.302617
MPPE1	0.0112953	0.302743
ATP8B5P	0.00683712	0.30284
HFE	0.00926093	0.303265
HIST1H1T	0.00926093	0.303265
HIST1H2AC	0.00926093	0.303265
HIST1H2BC	0.00926093	0.303265
HIST1H4C	0.00926093	0.303265
SLC17A1	0.0113141	0.303435
PARP2	0.0243413	0.303568
CDH16	0.0137944	0.30359
FAM96B	0.0137944	0.30359
RRAD	0.0137944	0.30359
PSMD7	0.00915088	0.303616
NEU3	0.0157158	0.303687
SPCS2	0.0157158	0.303687
CD2BP2	0.00499131	0.303821
CES3	0.0135523	0.304139
RNF145	0.00576001	0.304482
UBLCP1	0.00576001	0.304482
SLC17A4	0.0111257	0.304562
CDKAL1	0.012513	0.304711
C18orf54	0.0096988	0.3048
POLI	0.0096988	0.3048
SNORA37	0.0096988	0.3048
STARD6	0.0096988	0.3048
PDP2	0.0135833	0.304928
RUSC2	0.00655854	0.305196
ME2	0.00926522	0.305426
EIF5A2	0.00918491	0.305504
RPL22L1	0.00918491	0.305504
SLC2A2	0.00918491	0.305504
CCIN	0.00658017	0.30551
GLIPR2	0.00658017	0.30551
RECK	0.00658017	0.30551
BCAM	0.0252038	0.305683
C9orf23	0.00672649	0.305784
CCL19	0.00672649	0.305784
CCL27	0.00672649	0.305784
DCTN3	0.00672649	0.305784
GALT	0.00672649	0.305784
IL11RA	0.00672649	0.305784
SIGMAR1	0.00672649	0.305784
PAAF1	0.0169119	0.306072
CCDC68	0.00986922	0.30617
RPPH1	0.0238333	0.306213
C9orf144	0.00664013	0.306523
ARPM1	0.013048	0.306594
MOG	0.0126304	0.30672
ZFP57	0.0126304	0.30672
METTL3	0.0222057	0.306753
C9orf131	0.00637385	0.306756
DNAJB5	0.00637385	0.306756
FANCG	0.00637385	0.306756
KIAA1045	0.00637385	0.306756
KIAA1539	0.00637385	0.306756
PIGO	0.00637385	0.306756
STOML2	0.00637385	0.306756
VCP	0.00637385	0.306756
C9orf100	0.00642512	0.306867
C9orf128	0.00642512	0.306867
CA9	0.00642512	0.306867
CCDC107	0.00642512	0.306867
CD72	0.00642512	0.306867
CREB3	0.00642512	0.306867
GBA2	0.00642512	0.306867
HINT2	0.00642512	0.306867
HRCT1	0.00642512	0.306867
LOC158376	0.00642512	0.306867
LOC92973	0.00642512	0.306867
NPR2	0.00642512	0.306867
RGP1	0.00642512	0.306867
SIT1	0.00642512	0.306867
SPAG8	0.00642512	0.306867
TESK1	0.00642512	0.306867
TLN1	0.00642512	0.306867
TMEM8B	0.00642512	0.306867
TPM2	0.00642512	0.306867
WWC1	0.00566248	0.306953
ACAA2	0.00906928	0.306967
SCARNA17	0.00906928	0.306967
CMAH	0.0104175	0.307029
PANX1	0.00969286	0.307074
TMEM135	0.013655	0.307343
HIST1H1C	0.00869479	0.30768
RGS20	0.0174705	0.308103
DDX19A	0.00787751	0.308361
MMP13	0.0138114	0.309028
HIST1H1B	0.0101376	0.30903
HIST1H2AI	0.0101376	0.30903
HIST1H2AJ	0.0101376	0.30903
HIST1H2AK	0.0101376	0.30903
HIST1H2AL	0.0101376	0.30903
HIST1H2AM	0.0101376	0.30903
HIST1H2BL	0.0101376	0.30903
HIST1H2BM	0.0101376	0.30903
HIST1H2BN	0.0101376	0.30903
HIST1H2BO	0.0101376	0.30903
HIST1H3H	0.0101376	0.30903
HIST1H3I	0.0101376	0.30903
HIST1H3J	0.0101376	0.30903
HIST1H4J	0.0101376	0.30903
HIST1H4L	0.0101376	0.30903
OR2B2	0.0101376	0.30903
OR2B6	0.0101376	0.30903
YAP1	0.0139005	0.309247
NFATC3	0.0078445	0.309258
DUS2L	0.00789096	0.30929
GPX5	0.00983248	0.30936
OR2B3	0.00983248	0.30936
OR2W1	0.00983248	0.30936
SCAND3	0.00983248	0.30936
TRIM27	0.00983248	0.30936
ZNF311	0.00983248	0.30936
ZSCAN12	0.00983248	0.30936
ZSCAN23	0.00983248	0.30936
METTL10	0.0033658	0.310344
SLC17A2	0.0103748	0.310359
FUK	0.00772748	0.310399
C11orf67	0.0306399	0.310467
RSF1	0.0306399	0.310467
MED17	0.00895328	0.310723
CLTA	0.0061603	0.310791
DNAJB13	0.0160348	0.310831
CCNB1IP1	0.0227444	0.311008
MBNL2	0.0127652	0.311019
DCDC2	0.0109862	0.311023
SLC17A3	0.0102658	0.31107
FAM154A	0.00948678	0.311149
CDH1	0.00804791	0.311185
SLCO2B1	0.014476	0.311522
CHCHD8	0.0160551	0.311661
ST3GAL2	0.00746922	0.31179
TCEA1	0.0168245	0.312135
KIF13A	0.0117013	0.312228
SMAD7	0.0122483	0.312398
MRE11A	0.00963556	0.312714
TTC5	0.0223389	0.312959
FAM8A1	0.0114738	0.312991
EBF1	0.00512282	0.313121
GNE	0.00589611	0.313129
TBC1D10B	0.00431106	0.313298
CNTFR	0.00590296	0.3135
TUSC1	0.0085132	0.313504
LOC415056	0.00589509	0.313582
HIST1H2BH	0.00809074	0.313753
HIST1H2BI	0.00809074	0.313753
HIST1H3F	0.00809074	0.313753
HIST1H3G	0.00809074	0.313753
HIST1H4F	0.00809074	0.313753
HIST1H4G	0.00809074	0.313753
HIST1H4H	0.00809074	0.313753
HIST1H1E	0.00804113	0.313765
HIST1H2BD	0.00804113	0.313765
HIST1H2BE	0.00804113	0.313765
HIST1H2BF	0.00804113	0.313765
HIST1H4D	0.00804113	0.313765
HNRNPC	0.0208263	0.314469
MRPL48	0.0152957	0.314527
LRRC16A	0.0094537	0.314533
E2F4	0.00994598	0.314572
ELMO3	0.00994598	0.314572
FHOD1	0.00994598	0.314572
LRRC29	0.00994598	0.314572
SLC9A5	0.00994598	0.314572
TMEM208	0.00994598	0.314572
CCNG1	0.00666706	0.314742
INTS4	0.0297676	0.315134
SOX4	0.00988129	0.315298
DCTPP1	0.00418516	0.315414
MYLPF	0.00418516	0.315414
ZNF48	0.00418516	0.315414
ZNF771	0.00418516	0.315414
DDX28	0.00732709	0.315442
MAT2B	0.00661479	0.315618
MLLT3	0.0108235	0.315665
KDM1B	0.0110874	0.316214
PLAA	0.00941525	0.316235
C9orf25	0.005694	0.31647
DNAI1	0.00563026	0.316479
HIST1H1D	0.00770653	0.316805
UCP2	0.0150674	0.316834
ENHO	0.0055886	0.31693
FBLL1	0.00487454	0.317077
RARS	0.00487454	0.317077
SPATA16	0.00765053	0.317326
DEK	0.0108665	0.317348
RAB27B	0.00842726	0.317365
TPMT	0.0109626	0.317367
SERPINH1	0.014841	0.317368
MBP	0.0097869	0.317824
PIAS2	0.0165642	0.318037
ODZ2	0.00498201	0.318108
UCP3	0.0148547	0.318234
ISX	0.0167527	0.318469
CA7	0.0116158	0.31858
ZDHHC8P1	0.0153922	0.318836
HMMR	0.00618411	0.319076
GMPR	0.0109626	0.319286
ZFP90	0.00780269	0.31985
HIST1H2AE	0.00734871	0.319855
HIST1H2BG	0.00734871	0.319855
HIST1H3E	0.00734871	0.319855
HIST1H4E	0.00734871	0.319855
FAM76B	0.00834572	0.320362
AKT2	0.0229286	0.320643
BLVRB	0.0229286	0.320643
C19orf47	0.0229286	0.320643
CNTD2	0.0229286	0.320643
HIPK4	0.0229286	0.320643
MAP3K10	0.0229286	0.320643
PLD3	0.0229286	0.320643
PRX	0.0229286	0.320643
SERTAD1	0.0229286	0.320643
SERTAD3	0.0229286	0.320643
SHKBP1	0.0229286	0.320643
SPTBN4	0.0229286	0.320643
TTC9B	0.0229286	0.320643
HMGXB4	0.0166502	0.320881
MEX3C	0.00744127	0.320952
ODZ4	0.0286288	0.32154
NDRG2	0.0259405	0.321618
TPPP2	0.0259405	0.321618
FUT4	0.00856757	0.321647
PIWIL4	0.00856757	0.321647
FNDC3B	0.00758931	0.321688
HDHD2	0.0135321	0.321795
HDGFL1	0.00963726	0.321903
AMOTL1	0.00853491	0.321925
ANKRD49	0.00845746	0.322063
TERF2IP	0.00846196	0.322301
CDH3	0.0075097	0.322333
ADAMTSL1	0.00828415	0.322625
ZKSCAN3	0.00848426	0.322694
NUP153	0.0101124	0.322766
ELAC1	0.00727127	0.322766
NUDCD2	0.00572466	0.323128
RPGRIP1	0.020503	0.323154
ARHGEF40	0.0260838	0.323214
C14orf176	0.0260838	0.323214
RNASE7	0.0260838	0.323214
ZNF219	0.0260838	0.323214
OR2S2	0.00501988	0.323349
LYPLA1	0.0148866	0.324099
GREB1L	0.0103679	0.32413
CRTC3	0.00509725	0.324277
TCEB3B	0.0165041	0.32491
TCEB3C	0.0165041	0.32491
PRL	0.00932733	0.324973
HIST1H2BA	0.00846466	0.32499
C9orf82	0.00812368	0.325229
MAML2	0.00798649	0.325568
TMEM123	0.0116751	0.32611
IER3IP1	0.0127975	0.32619
TOX4	0.0193484	0.326466
GALR1	0.00908458	0.32649
CTSC	0.00839204	0.326707
FLJ22536	0.00916192	0.326983
RTTN	0.00545627	0.327097
C11orf70	0.0114196	0.32718
NR2F2	0.0072569	0.327441
NCEH1	0.00651211	0.327706
DOK6	0.00546125	0.328306
C16orf70	0.00813312	0.328883
SMAD4	0.00653387	0.328969
ATXN1	0.00933065	0.32929
NAALADL2	0.00661095	0.329483
NAE1	0.0100947	0.330099
C18orf34	0.0123511	0.330359
NKAPL	0.00741007	0.331412
ZKSCAN4	0.00741007	0.331412
ZNF165	0.00741007	0.331412
ZNF192	0.00741007	0.331412
ZNF193	0.00741007	0.331412
ZSCAN12P1	0.00741007	0.331412
ZSCAN16	0.00741007	0.331412
SLCO3A1	0.00408508	0.331797
DENND4C	0.00718874	0.331891
ZNF323	0.00756443	0.331892
C15orf32	0.00415621	0.332125
ST8SIA2	0.00415621	0.332125
RLTPR	0.00541156	0.332146
MAP6	0.0127459	0.33263
CFDP1	0.00647168	0.332988
C22orf43	0.0110499	0.333234
IGLL1	0.0110499	0.333234
PRMT7	0.00566027	0.333755
ECT2	0.0061916	0.334305
GRM5	0.00693343	0.334582
ZNF184	0.00717258	0.334679
KATNAL2	0.0146758	0.335801
HIST1H2BB	0.00591216	0.335879
HIST1H3C	0.00591216	0.335879
KIAA1797	0.00726691	0.336327
SMPD3	0.00556297	0.336851
ESRP2	0.00526351	0.337322
PLA2G15	0.00526351	0.337322
SLC7A6	0.00526351	0.337322
SLC7A6OS	0.00526351	0.337322
MOGAT2	0.0121186	0.337788
CBFB	0.00729661	0.337905
KCTD14	0.0263664	0.337977
NDUFC2	0.0263664	0.337977
THRSP	0.0263664	0.337977
TNFSF10	0.00601671	0.338143
MRPL15	0.012858	0.338244
DYM	0.00567966	0.338321
SOCS6	0.00460687	0.338632
MYLIP	0.00787439	0.338701
JARID2	0.0073844	0.338738
TRIM38	0.00662125	0.338789
MMP27	0.0102901	0.338888
MMP8	0.0102901	0.338888
FAM174B	0.00447337	0.339003
ALG8	0.0264688	0.339085
CEP57	0.00640759	0.339134
B3GNT9	0.00722638	0.3398
FBXL8	0.00722638	0.3398
HSF4	0.00722638	0.3398
KIAA0895L	0.00722638	0.3398
NOL3	0.00722638	0.3398
TRADD	0.00722638	0.3398
CDH11	0.00474369	0.34
SESN3	0.00634816	0.340064
MTMR2	0.00626699	0.340528
C18orf32	0.00546999	0.340901
LIPG	0.00546999	0.340901
RPL17	0.00546999	0.340901
SLC39A2	0.0226558	0.341595
METT11D1	0.0226526	0.341706
LARGE	0.0129542	0.341946
DPEP2	0.00466458	0.342057
PRSS23	0.00913545	0.342642
LOC283867	0.00468152	0.343159
PPM1F	0.0124182	0.343208
DGAT2	0.0114296	0.34326
SCGN	0.00658975	0.343276
HIST1H2AB	0.00529955	0.343455
HIST1H3B	0.00529955	0.343455
C15orf42	0.00289214	0.34374
RELT	0.0111294	0.343757
ESCO1	0.00769256	0.343984
SNRPD1	0.00769256	0.343984
ZNF391	0.00618904	0.344089
C11orf54	0.00575958	0.344338
ZNF187	0.00635379	0.344344
SFRS2B	0.00632043	0.344474
FKSG83	0.00610955	0.344947
ZNF204P	0.00610955	0.344947
PGBD1	0.0063295	0.345109
ACD	0.00431417	0.345149
C16orf48	0.00431417	0.345149
C16orf86	0.00431417	0.345149
PARD6A	0.00431417	0.345149
EXOC3L	0.00686574	0.345768
KARS	0.00589705	0.345882
RBBP8	0.0217383	0.345926
SLC2A11	0.00943388	0.346008
IFT74	0.00556494	0.346211
CWC15	0.00616804	0.346263
KDM4D	0.00616804	0.346263
PAK1	0.0238252	0.346344
CD226	0.0041258	0.34664
RAB38	0.00644075	0.346905
DERL3	0.00938701	0.34707
ENDOD1	0.00599818	0.347092
KCTD21	0.02533	0.347625
SNORD8	0.0170428	0.34791
CYP2B6	0.0133038	0.347929
NAALAD2	0.00590071	0.348386
CHORDC1	0.00587978	0.348656
CHD8	0.0169119	0.348764
CELF4	0.00904258	0.348913
CENPT	0.00414513	0.349178
CTRL	0.00414513	0.349178
DPEP3	0.00414513	0.349178
EDC4	0.00414513	0.349178
LCAT	0.00414513	0.349178
NUTF2	0.00414513	0.349178
PSKH1	0.00414513	0.349178
PSMB10	0.00414513	0.349178
SLC12A4	0.00414513	0.349178
THAP11	0.00414513	0.349178
RAB2B	0.0168982	0.349346
ADAT1	0.00561621	0.349495
GABARAPL2	0.00561621	0.349495
DOCK8	0.0110958	0.350215
CAP2	0.00697258	0.35087
NLGN1	0.00462077	0.351201
TSNAXIP1	0.00398974	0.351222
GFOD2	0.00391932	0.351363
CCDC89	0.00898806	0.351676
CREBZF	0.00898806	0.351676
TMEM126A	0.00898806	0.351676
TMEM126B	0.00898806	0.351676
FAM65B	0.00562409	0.351715
TMEM231	0.00545673	0.351809
CES4A	0.00610346	0.351839
MMP10	0.00922294	0.351983
MRS2	0.00573832	0.352064
GHSR	0.00498979	0.352301
FZD4	0.00811719	0.352372
DTNBP1	0.00631873	0.352822
USP35	0.0244171	0.353259
CABYR	0.021105	0.353344
LOC283761	0.00262303	0.353346
RHCG	0.00262303	0.353346
CCDC82	0.00584036	0.353739
GMNN	0.00537441	0.354623
C11orf73	0.00768569	0.354927
CCDC81	0.00768569	0.354927
AEN	0.00241809	0.355002
ISG20	0.00241809	0.355002
TDP2	0.0054787	0.355044
SUPT16H	0.0160213	0.355108
ACOT13	0.00547269	0.355126
ALDH5A1	0.00546821	0.355184
GPLD1	0.00546821	0.355184
OSBPL1A	0.0205073	0.355405
DET1	0.00239534	0.355405
NOX4	0.00542575	0.355546
TEP1	0.016754	0.356698
ACAN	0.00234665	0.356748
C9orf66	0.0100904	0.356757
CBWD1	0.0100904	0.356757
FOXD4	0.0100904	0.356757
LOC642313	0.0100904	0.356757
GAB2	0.0237108	0.356789
TAF1D	0.00490841	0.357004
ME3	0.00750427	0.357476
FOLH1B	0.00528742	0.357541
CHST5	0.00510063	0.357621
SMARCB1	0.00783411	0.357801
NOL4	0.00885967	0.35784
SYTL2	0.00750133	0.35831
TYR	0.00516655	0.358526
C6orf62	0.00506584	0.358885
MMP1	0.00840156	0.359395
MMP12	0.00840156	0.359395
MMP3	0.00840156	0.359395
BTN1A1	0.00435931	0.35951
BTN2A1	0.00435931	0.35951
HCG11	0.00435931	0.35951
HMGN4	0.00435931	0.35951
KIAA0319	0.00515865	0.359562
PTPLAD2	0.00469979	0.359588
IQGAP1	0.00246681	0.359656
BTN3A3	0.00430842	0.360249
EED	0.0071159	0.360515
MMP20	0.00809435	0.360636
CCDC83	0.00717157	0.36106
BTN2A2	0.00423396	0.361359
BTN2A3	0.00423396	0.361359
BTN3A1	0.00423396	0.361359
BTN3A2	0.00423396	0.361359
PICALM	0.00705058	0.361882
RANBP10	0.00325901	0.361979
MRPL46	0.00206118	0.362065
MRPS11	0.00206118	0.362065
LTBP4	0.0154655	0.362334
JRKL	0.00516832	0.362664
GGTLC2	0.00916275	0.362795
LOC648691	0.00916275	0.362795
LOC96610	0.00916275	0.362795
PRAME	0.00916275	0.362795
TOP3B	0.00916275	0.362795
VPREB1	0.00916275	0.362795
ZNF280A	0.00916275	0.362795
ZNF280B	0.00916275	0.362795
SV2B	0.00225472	0.363272
HAPLN3	0.00201111	0.365104
MFGE8	0.00201111	0.365104
RBM24	0.00562502	0.36529
CHST6	0.0046519	0.366397
BEAN1	0.00371136	0.366424
BCR	0.00859192	0.36656
ABHD3	0.00492824	0.36742
HIST1H2AG	0.00471366	0.367779
HIST1H2BJ	0.00471366	0.367779
HIST1H2BK	0.00471366	0.367779
POM121L2	0.00471366	0.367779
PRSS16	0.00471366	0.367779
TTC39C	0.0190858	0.368029
BLM	0.00203358	0.368389
CDH5	0.00354551	0.369219
GUSBL1	0.0042371	0.369534
ASXL3	0.00806898	0.370188
SOX17	0.00857023	0.370735
ZNF322A	0.00401839	0.371067
ABT1	0.00400858	0.371197
RGMA	0.00197403	0.37153
TMEM170A	0.0043298	0.371759
LOC91316	0.00602767	0.373364
RTDR1	0.00781571	0.373713
ABHD2	0.00176825	0.374009
FANCI	0.00176825	0.374009
RLBP1	0.00176825	0.374009
GNAZ	0.00778939	0.37403
LOC254559	0.00187192	0.374056
CYP2B7P1	0.0116202	0.374073
POLG	0.00174634	0.374549
HIST1H4B	0.00357113	0.374631
HIST1H1A	0.00355825	0.374809
HIST1H3A	0.00355825	0.374809
HIST1H4A	0.00355825	0.374809
IFNA6	0.00358722	0.374817
NARS2	0.0204341	0.374827
RGL4	0.00589526	0.374841
CYP2A6	0.0129389	0.374962
CYP2A7	0.0129389	0.374962
NGRN	0.00165742	0.376365
RAB36	0.00759734	0.376921
CIB1	0.00152094	0.37735
IDH2	0.00152094	0.37735
SEMA4B	0.00152094	0.37735
YPEL1	0.00836927	0.377412
KANK1	0.00792813	0.378136
VPS33B	0.00171515	0.378399
FES	0.0017049	0.379145
FURIN	0.0017049	0.379145
HDDC3	0.0017049	0.379145
MAN2A2	0.0017049	0.379145
RCCD1	0.0017049	0.379145
UNC45A	0.0017049	0.379145
LRRC19	0.00389439	0.379337
C9orf53	0.00395247	0.380826
CDKN2A	0.00395247	0.380826
MTAP	0.00392347	0.38158
PRC1	0.00160584	0.382593
MAPK1	0.00801556	0.384232
BCL2L13	0.00548626	0.384789
LOC145820	0.00282569	0.385172
KIAA1328	0.00573693	0.385484
RP1	0.0076533	0.385837
CTAGE1	0.0154303	0.385925
APEX1	0.0129879	0.386816
OSGEP	0.0129879	0.386816
PNP	0.0129879	0.386816
TMEM55B	0.0129879	0.386816
CDKN2B	0.00356317	0.387051
LOC554202	0.00369221	0.387099
IFNA1	0.00364679	0.388253
IFNA2	0.00364679	0.388253
IFNA8	0.00364679	0.388253
IFNE	0.00364679	0.388253
IFNB1	0.00282551	0.388607
TTLL13	0.00134544	0.388639
IFNA10	0.00280875	0.388925
IFNA7	0.00280529	0.388997
KLHL9	0.00286437	0.38908
IFNA21	0.00279668	0.389177
IFNA4	0.00279668	0.389177
IFNW1	0.00279668	0.389177
IFNA16	0.00279571	0.38918
GABARAPL3	0.00135246	0.389456
IFNA17	0.00277344	0.389636
MMP7	0.00558757	0.390054
IFNA14	0.00270776	0.390905
C22orf15	0.00479336	0.391974
CHCHD10	0.00479336	0.391974
MMP11	0.00479336	0.391974
YDJC	0.00700516	0.392317
ATP6V1E1	0.00493399	0.393338
NUMBL	0.0122954	0.393534
SPATA8	0.00208299	0.394481
DTNA	0.00554312	0.395263
MIF	0.00520314	0.395434
DMRT1	0.00654831	0.395561
UBE2L3	0.00659746	0.395825
MAPRE2	0.00543155	0.398009
CLTCL1	0.00446721	0.398852
CCT8L2	0.00430472	0.399179
psiTPTE22	0.00430472	0.399179
ARVCF	0.00882318	0.399624
VPREB3	0.00426992	0.399853
ZNF70	0.00426992	0.399853
IFNA5	0.00235511	0.400056
MCTP2	0.0020709	0.401454
SLC25A18	0.00442155	0.401564
LAMA3	0.0149443	0.401868
CCDC116	0.00639297	0.401901
GSC2	0.00422947	0.402006
SLC25A1	0.00422947	0.402006
CHD2	0.00099934	0.403379
DMRT3	0.00598888	0.40405
ANKRD29	0.0147511	0.404276
C18orf8	0.0147511	0.404276
NPC1	0.0147511	0.404276
RIOK3	0.0147511	0.404276
ELP2	0.00452225	0.405331
SLC39A6	0.00451631	0.405428
BID	0.00419053	0.405766
DGCR14	0.00394912	0.406793
SMARCA2	0.00626776	0.40769
DGCR11	0.00388299	0.40802
TSSK2	0.00388299	0.40802
DGCR2	0.00388663	0.408031
RPRD1A	0.00431748	0.408774
RNF144B	0.00354044	0.409239
ZNF397	0.00468853	0.410361
ZNF271	0.00468373	0.410466
C22orf39	0.00395484	0.410551
MRPL40	0.00395484	0.410551
ZNF24	0.00464373	0.411094
ADCK4	0.0106883	0.412097
ITPKC	0.0106883	0.412097
HIRA	0.00386566	0.412412
SDF2L1	0.00567478	0.412767
LOC91948	0.00151355	0.413565
PPIL2	0.00559458	0.413681
SYN3	0.00530731	0.413741
CER1	0.00365283	0.414069
MOCOS	0.00390691	0.414461
AIFM3	0.00367275	0.414627
CRKL	0.00354776	0.414688
C18orf21	0.00398591	0.414955
ZNF396	0.00437588	0.415527
DGCR10	0.00377767	0.417659
DGCR5	0.00377767	0.417659
DGCR9	0.00377767	0.417659
PEX26	0.00377767	0.417659
PRODH	0.00377767	0.417659
TUBA8	0.00377767	0.417659
USP18	0.00377767	0.417659
CECR5	0.00356314	0.417888
C18orf10	0.00384722	0.417969
C19orf54	0.00989287	0.41961
TBX1	0.00406275	0.4205
ZDHHC21	0.00328425	0.420627
VLDLR	0.00502899	0.421656
TYRP1	0.00309225	0.422665
CECR1	0.00324068	0.424141
MICAL3	0.00345851	0.424974
GNB1L	0.00377801	0.425035
FLJ35024	0.00479782	0.425312
KCNV2	0.00475632	0.425792
DMRT2	0.00433751	0.426757
UFD1L	0.00306978	0.427465
FHOD3	0.00321328	0.427663
ARRDC4	0.00116872	0.427735
KDM4C	0.00462906	0.428393
HIC2	0.00354219	0.429422
POM121L8P	0.00354219	0.429422
CABLES1	0.0119102	0.430641
CECR2	0.00293275	0.431248
C9orf150	0.00261353	0.432952
ALDH1A3	0.00286332	0.433852
LZTR1	0.00284931	0.433999
TMEM191A	0.00283375	0.434124
CDC45	0.00291931	0.434398
TIMP3	0.00460235	0.435091
MED15	0.00288821	0.43526
CNTLN	0.00197483	0.435277
KIAA0020	0.00418507	0.435997
PI4KA	0.00272728	0.436034
CLDN5	0.00284939	0.436305
LOC150185	0.00284939	0.436305
SNAP29	0.00264926	0.436973
C9orf123	0.00431042	0.437858
SERPIND1	0.00263301	0.438231
MPDZ	0.0023882	0.438308
LRRK1	0.00261569	0.439208
NFIB	0.00227134	0.441143
ADRBK2	0.00162347	0.441319
AP1B1	0.00162347	0.441319
ASCC2	0.00162347	0.441319
ASPHD2	0.00162347	0.441319
C22orf13	0.00162347	0.441319
C22orf24	0.00162347	0.441319
C22orf27	0.00162347	0.441319
C22orf30	0.00162347	0.441319
C22orf31	0.00162347	0.441319
C22orf36	0.00162347	0.441319
C22orf42	0.00162347	0.441319
C22orf45	0.00162347	0.441319
CABIN1	0.00162347	0.441319
CABP7	0.00162347	0.441319
CCDC117	0.00162347	0.441319
CCDC157	0.00162347	0.441319
CHEK2	0.00162347	0.441319
CRYBA4	0.00162347	0.441319
CRYBB1	0.00162347	0.441319
CRYBB2	0.00162347	0.441319
CRYBB3	0.00162347	0.441319
DDT	0.00162347	0.441319
DEPDC5	0.00162347	0.441319
DRG1	0.00162347	0.441319
DUSP18	0.00162347	0.441319
EIF4ENIF1	0.00162347	0.441319
EMID1	0.00162347	0.441319
EWSR1	0.00162347	0.441319
GAL3ST1	0.00162347	0.441319
GAS2L1	0.00162347	0.441319
GGT1	0.00162347	0.441319
GGT5	0.00162347	0.441319
GSTT1	0.00162347	0.441319
GSTT2	0.00162347	0.441319
GSTTP1	0.00162347	0.441319
HORMAD2	0.00162347	0.441319
HPS4	0.00162347	0.441319
HSCB	0.00162347	0.441319
IGLL3P	0.00162347	0.441319
INPP5J	0.00162347	0.441319
KIAA1671	0.00162347	0.441319
KREMEN1	0.00162347	0.441319
LIF	0.00162347	0.441319
LIMK2	0.00162347	0.441319
LOC644165	0.00162347	0.441319
LRP5L	0.00162347	0.441319
MIAT	0.00162347	0.441319
MN1	0.00162347	0.441319
MORC2	0.00162347	0.441319
MTFP1	0.00162347	0.441319
MTMR3	0.00162347	0.441319
MYO18B	0.00162347	0.441319
NEFH	0.00162347	0.441319
NF2	0.00162347	0.441319
NIPSNAP1	0.00162347	0.441319
OSBP2	0.00162347	0.441319
OSM	0.00162347	0.441319
PATZ1	0.00162347	0.441319
PES1	0.00162347	0.441319
PIK3IP1	0.00162347	0.441319
PISD	0.00162347	0.441319
PITPNB	0.00162347	0.441319
PLA2G3	0.00162347	0.441319
POM121L10P	0.00162347	0.441319
POM121L9P	0.00162347	0.441319
RASL10A	0.00162347	0.441319
RFPL1	0.00162347	0.441319
RFPL1S	0.00162347	0.441319
RHBDD3	0.00162347	0.441319
RNF185	0.00162347	0.441319
RNF215	0.00162347	0.441319
SEC14L2	0.00162347	0.441319
SEC14L3	0.00162347	0.441319
SEC14L4	0.00162347	0.441319
SELM	0.00162347	0.441319
SEZ6L	0.00162347	0.441319
SF3A1	0.00162347	0.441319
SFI1	0.00162347	0.441319
SGSM1	0.00162347	0.441319
SLC35E4	0.00162347	0.441319
SLC5A1	0.00162347	0.441319
SMTN	0.00162347	0.441319
SNRPD3	0.00162347	0.441319
SPECC1L	0.00162347	0.441319
SRRD	0.00162347	0.441319
SUSD2	0.00162347	0.441319
TBC1D10A	0.00162347	0.441319
TCN2	0.00162347	0.441319
TFIP11	0.00162347	0.441319
THOC5	0.00162347	0.441319
TOP1P2	0.00162347	0.441319
TPST2	0.00162347	0.441319
TTC28	0.00162347	0.441319
TTC28-AS	0.00162347	0.441319
TUG1	0.00162347	0.441319
UPB1	0.00162347	0.441319
UQCR10	0.00162347	0.441319
XBP1	0.00162347	0.441319
YWHAH	0.00162347	0.441319
ZMAT5	0.00162347	0.441319
ZNRF3	0.00162347	0.441319
INO80C	0.00281961	0.443888
FREM1	0.00209289	0.444218
TTC39B	0.00204987	0.444514
PSIP1	0.00196685	0.446692
SNAPC3	0.00196685	0.446692
LYSMD4	0.00157728	0.448067
SYNM	0.00103365	0.448385
C22orf29	0.00257871	0.448389
C22orf25	0.00252222	0.448926
FAM169B	0.000814753	0.449699
FLJ39582	0.00234685	0.450038
THAP7	0.00234685	0.450038
EGLN2	0.00754824	0.450268
MIA	0.00754824	0.450268
RAB4B	0.00754824	0.450268
MGC16703	0.00229144	0.451456
SH3GL2	0.00144742	0.451577
FBXO7	0.00339101	0.451717
C9orf70	0.00317103	0.451869
TXNRD2	0.0023199	0.452471
BPIL2	0.00331137	0.452872
COMT	0.00227852	0.452935
GAB4	0.00234803	0.453344
PDCD1LG2	0.00243614	0.454265
GLIS3	0.00288733	0.455896
GALNT1	0.00230539	0.456073
C9orf93	0.00166747	0.457557
MEF2A	0.0011712	0.457641
RFPL3	0.00285577	0.459927
CD274	0.00222736	0.460916
C15orf51	0.00131314	0.461076
P2RX6	0.00195009	0.461601
LOC400891	0.00194768	0.461793
UHRF2	0.00319835	0.46182
SNRPA	0.00671819	0.461836
BNC2	0.00135673	0.461897
C9orf46	0.00218728	0.462
DGCR8	0.00184021	0.462324
SLC7A4	0.00191338	0.462878
CECR6	0.00199216	0.463131
C22orf28	0.00267028	0.463241
RLN1	0.00208445	0.464899
DGCR6L	0.00176714	0.465187
LOC150197	0.00176714	0.465187
RANBP1	0.00176714	0.465187
RTN4R	0.00176714	0.465187
TRMT2A	0.00176714	0.465187
ZDHHC8	0.00176714	0.465187
KLHL22	0.00239263	0.465411
RLN2	0.00206353	0.465514
GP1BB	0.00185444	0.46566
RFX3	0.00241196	0.46678
GLDC	0.00298984	0.467248
IGF1R	0.00061096	0.468155
TTC23	0.00061617	0.468299
C18orf45	0.00878892	0.469783
INSL4	0.00191189	0.470578
RFPL3S	0.00238522	0.471435
RCL1	0.00186683	0.471869
PCSK6	0.00145443	0.472218
SNRPA1	0.00143341	0.472532
SCARF2	0.00216232	0.472581
JAK2	0.00179939	0.474725
CHSY1	0.00133461	0.476318
C9orf68	0.00172448	0.477061
ZNF74	0.00198425	0.477197
TARSL2	0.00135132	0.477312
TM2D3	0.00135132	0.477312
WASH3P	0.00135132	0.477312
INSL6	0.00172358	0.478164
SELS	0.00125964	0.47949
SLC1A1	0.00175628	0.480127
LRRC28	0.000443419	0.489452
RFPL2	0.00196042	0.491233
SLC5A4	0.00193025	0.492621
AK3	0.00133269	0.494865
CDC37L1	0.00133269	0.494865
PPAPDC2	0.00133269	0.494865
IL17RA	0.00150219	0.496484
RANBP6	0.00102422	0.501662
PTPRD	0.00111645	0.506239
ASB7	0.000912047	0.506465
KIAA1432	0.00106918	0.50862
LASS3	0.000833352	0.510699
ADAMTS17	0.000814346	0.511696
FLJ42289	0.000797884	0.512987
LINS	0.000840373	0.518775
IL33	0.000766043	0.519765
ERMP1	0.000923817	0.52105
TPD52L3	0.000701702	0.525292
KIAA2026	0.000709307	0.527102
MLANA	0.000656211	0.533395
