# Supplementary material for: A risk model of gene signatures for predicting platinum response and survival in ovarian cancer
Source: J Ovarian Res. 2022 Mar 31;15:39. doi: 10.1186/s13048-022-00969-3 (PMC8973612; doi:10.1186/s13048-022-00969-3)
Supplement: Supplementary file 3 — Additional file 3. [file 13048_2022_969_MOESM3_ESM.xls]

## Sheet: common
DE mRNA			DE CNV
Gene	logFC	p.value	Gene	logFC	p.value
ADRA1B	0.278205	0.00949	ADRA1B	0.279892	0.00841622
ASCL3	-1.72843	0.00279	ASCL3	-0.34125	0.000934605
BCAR4	-0.834657	0.0233	BCAR4	-0.324932	0.0154835
C10orf91	0.293598	0.0169	C10orf91	0.266856	0.0126607
C16orf89	0.670832	0.000916	C16orf89	-0.287107	0.0132443
C1orf230	-0.498368	0.0105	C1orf230	-0.326692	0.00827677
C1orf94	-0.513895	0.0315	C1orf94	-0.26634	0.0063312
C9orf70	0.282283	0.018	C9orf70	0.451869	0.00317103
CACNA1C	-0.369378	0.0245	CACNA1C	-0.317657	0.0125695
CALY	-0.468637	0.0147	CALY	0.266856	0.0126607
CCDC68	0.305944	0.0335	CCDC68	0.30617	0.00986922
CCIN	0.52642	0.0128	CCIN	0.30551	0.00658017
CCL19	0.416745	0.0108	CCL19	0.305784	0.00672649
CD209	0.358543	0.0142	CD209	-0.424855	0.0127168
CD274	0.437529	0.00976	CD274	0.460916	0.00222736
CDH20	0.342543	0.0428	CDH20	0.277554	0.0148048
CDH8	-0.44324	0.0411	CDH8	0.268723	0.0136594
CDHR1	0.497285	0.00205	CDHR1	-0.273752	0.00378243
CECR2	0.437318	0.0221	CECR2	0.431248	0.00293275
CLEC18A	0.668452	0.0192	CLEC18A	0.287591	0.0113868
CNTN6	-0.666045	0.0183	CNTN6	-0.268964	0.00254
CRYBB2	0.351651	0.0318	CRYBB2	0.441319	0.00162347
CYP2B7P1	0.500594	0.024	CYP2B7P1	0.374073	0.0116202
DGCR5	0.625864	0.0139	DGCR5	0.417659	0.00377767
DGCR9	0.328234	0.0428	DGCR9	0.417659	0.00377767
DMRT1	0.480066	0.0235	DMRT1	0.395561	0.00654831
DMRT3	0.888951	0.00273	DMRT3	0.40405	0.00598888
DPEP3	0.385039	0.00252	DPEP3	0.349178	0.00414513
DPYSL4	0.369682	0.0122	DPYSL4	0.266856	0.0126607
DQX1	-0.373037	0.0293	DQX1	-0.29577	0.00186038
FAM65B	0.281182	0.0197	FAM65B	0.351715	0.00562409
FCER2	1.24553	0.0182	FCER2	-0.436191	0.0119055
FHOD3	0.292013	0.0243	FHOD3	0.427663	0.00321328
FKSG83	-3.30525	0.0027	FKSG83	0.344947	0.00610955
FLJ25758	-1.94291	0.03	FLJ25758	-0.480818	0.0104122
FLJ35024	0.464171	0.0208	FLJ35024	0.425312	0.00479782
FOXD4	0.502661	0.0216	FOXD4	0.356757	0.0100904
FRMD1	-0.641036	0.0288	FRMD1	-0.501128	0.000635469
GAL	-0.266397	0.00938	GAL	-0.278567	0.016255
GDF3	0.401959	0.0323	GDF3	-0.303778	0.0123866
GJA8	0.994599	0.00188	GJA8	-0.423615	0.00707636
GLIS3	0.327305	0.008	GLIS3	0.455896	0.00288733
GPX5	-1.36754	0.0216	GPX5	0.30936	0.00983248
HIST1H1B	-0.282759	0.0136	HIST1H1B	0.30903	0.0101376
HIST1H3F	-0.284811	0.0106	HIST1H3F	0.313753	0.00809074
HIST1H3I	-0.437536	0.00255	HIST1H3I	0.30903	0.0101376
HIST1H4F	-0.367419	0.0118	HIST1H4F	0.313753	0.00809074
HIST1H4L	-0.433353	0.0143	HIST1H4L	0.30903	0.0101376
INSL4	0.821195	0.0351	INSL4	0.470578	0.00191189
INSL6	-1.12859	0.00561	INSL6	0.478164	0.00172358
IRX5	0.348238	0.00765	IRX5	0.270999	0.015249
KNDC1	0.428388	0.0236	KNDC1	0.266856	0.0126607
LIPG	0.567824	0.0012	LIPG	0.340901	0.00546999
LMO1	-0.264484	0.0226	LMO1	-0.280414	0.00251067
LOC150185	-1.51968	0.0139	LOC150185	0.436305	0.00284939
MBD3L1	-0.520299	0.0208	MBD3L1	-0.443784	0.00363362
MBD3L2	-1.43272	0.0324	MBD3L2	-0.480818	0.0104122
MCTP2	0.271143	0.0401	MCTP2	0.401454	0.0020709
MGC16703	0.468824	0.0263	MGC16703	0.451456	0.00229144
MMP1	0.593864	0.000137	MMP1	0.359395	0.00840156
MMP10	0.624833	0.000339	MMP10	0.351983	0.00922294
MMP26	-3.22928	0.000429	MMP26	-0.288846	0.00243188
MMP3	0.608865	0.0237	MMP3	0.359395	0.00840156
NAALAD2	0.379621	0.0361	NAALAD2	0.348386	0.00590071
NKX6-2	1.1835	0.0027	NKX6-2	0.266856	0.0126607
NKX6-3	-0.863873	0.00492	NKX6-3	-0.434699	0.00676664
NLGN1	1.0197	0.00143	NLGN1	0.351201	0.00462077
NOS2	-0.274465	0.0359	NOS2	-0.288291	0.0247773
NTRK3	-0.366986	0.0247	NTRK3	0.295746	0.00725841
OMP	0.437667	0.0365	OMP	0.299801	0.0314462
OR2B6	0.405876	0.0171	OR2B6	0.30903	0.0101376
PCSK6	0.669754	0.000191	PCSK6	0.472218	0.00145443
PDCD1LG2	0.334151	0.0158	PDCD1LG2	0.454265	0.00243614
PDZK1	-0.509257	0.0103	PDZK1	-0.633907	0.00107562
PLA2G2A	0.295564	0.0106	PLA2G2A	-0.290878	0.00512095
PLA2G2D	0.837338	0.00122	PLA2G2D	-0.275757	0.00613676
PLIN1	0.353023	0.0204	PLIN1	0.277658	0.0123963
PNLDC1	-0.851339	0.000718	PNLDC1	-0.347544	0.00374227
PRMT8	-0.650857	0.0255	PRMT8	-0.320985	0.0102603
PYY2	-0.476747	0.0137	PYY2	-0.296006	0.0250988
RAB27B	0.498071	0.00786	RAB27B	0.317365	0.00842726
RFX4	1.37868	0.0191	RFX4	-0.280712	0.00204916
RNF186	1.23667	0.0305	RNF186	-0.283534	0.00570933
SEZ6L	0.594567	0.0295	SEZ6L	0.441319	0.00162347
SGCD	0.359203	0.0106	SGCD	0.285489	0.00612706
SH3GL2	0.671759	0.0112	SH3GL2	0.451577	0.00144742
SLC13A5	0.399664	0.0107	SLC13A5	-0.303591	0.024287
SLC14A1	0.436472	0.0193	SLC14A1	0.268602	0.023726
SLC14A2	1.02033	0.0134	SLC14A2	0.268632	0.0237192
SLC22A2	-1.03203	0.0373	SLC22A2	-0.275755	0.00912504
SLC22A3	-0.512153	0.0225	SLC22A3	-0.302861	0.00597647
SLC39A2	0.779048	0.00444	SLC39A2	0.341595	0.0226558
SLC5A1	0.298462	0.00642	SLC5A1	0.441319	0.00162347
SNORA37	-0.358415	0.0203	SNORA37	0.3048	0.0096988
SPATA16	2.18115	0.0331	SPATA16	0.317326	0.00765053
SV2B	-0.651294	0.0346	SV2B	0.363272	0.00225472
SYNM	0.558712	0.00288	SYNM	0.448385	0.00103365
SYT9	-0.537485	0.038	SYT9	-0.264597	0.00322533
T	-1.02416	0.03	T	-0.387349	0.00189248
TEK	0.271139	0.0277	TEK	0.287308	0.0123163
TEKT5	-0.613014	0.0133	TEKT5	-0.350755	0.0142529
TNFRSF17	0.837588	0.00388	TNFRSF17	-0.342841	0.0133593
TSPAN8	0.427866	0.00179	TSPAN8	-0.345017	0.00555489
TSSK2	0.285277	0.036	TSSK2	0.40802	0.00388299
VENTX	-0.27617	0.0409	VENTX	0.266856	0.0126607
VPREB1	4.26704	0.0324	VPREB1	0.362795	0.00916275
VSTM2L	-0.415973	0.00034	VSTM2L	-0.283591	0.00935748
ZFP57	0.426069	0.0309	ZFP57	0.30672	0.0126304
