# Supplementary material for: A risk model of gene signatures for predicting platinum response and survival in ovarian cancer
Source: J Ovarian Res. 2022 Mar 31;15:39. doi: 10.1186/s13048-022-00969-3 (PMC8973612; doi:10.1186/s13048-022-00969-3)
Supplement: Supplementary file 4 — Additional file 4. [file 13048_2022_969_MOESM4_ESM.xls]

## Sheet: Variant
Symbol	NCBI_Build	Chromosome	Start_Position	End_Position	Strand	Variant_Classification	Variant_Type	Reference_Allele	Tumor_Seq_Allele1	Tumor_Seq_Allele2	dbSNP_RS	dbSNP_Val_Status	Tumor_Sample_Barcode	Transcript_ID	Amino_acids	Codons	Existing_variation
SYT9	GRCh37	11	7439231	7439231	1	Silent	SNP	G	G	T	novel	Unknown	TCGA-04-1343-01-01A-01W-0488-09	ENST00000318881	L	ctG/ctT	COSM81789
SEZ6L	GRCh37	22	26736599	26736599	1	Splice_Site	SNP	G	G	A	novel	Unknown	TCGA-04-1343-01-01A-01W-0488-09	ENST00000248933			COSM69393
C10orf91	GRCh37	10	134261465	134261465	1	Missense_Mutation	SNP	A	A	G	novel	Unknown	TCGA-04-1357-01-01A-01W	ENST00000392630	D/G	gAt/gGt	rs141082990,COSM116682
C16orf89	GRCh37	16	5115850	5115850	-1	Silent	SNP	G	G	A	novel	Unknown	TCGA-13-0762-01-01A-01W-0370-10	ENST00000380036	F/Y	tTc/tAc	COSM78624
CACNA1C	GRCh37	12	2224552	2224552	1	Missense_Mutation	SNP	C	C	A	novel	Unknown	TCGA-13-0760-01-01A-01W-0372-09	ENST00000382276	L	ctT/ctA	COSM79746
CACNA1C	GRCh37	12	2760846	2760846	1	Missense_Mutation	SNP	G	G	T	novel	Unknown	TCGA-13-0762-01-01A-01W-0370-10	ENST00000298681	I	atC/atT	COSM80535
CACNA1C	GRCh37	12	2788613	2788613	1	Missense_Mutation	SNP	G	G	T	novel	Unknown	TCGA-13-0887-01-01A-01W-0421-09	ENST00000351008	G	ggG/ggT	COSM80565
CACNA1C	GRCh37	12	2622145	2622145	1	Missense_Mutation	SNP	G	G	A	novel	Unknown	TCGA-13-1492-01-01A-01D	ENST00000299855	R/C	Cgc/Tgc	rs147533686,COSM25667
CACNA1C	GRCh37	12	2774154	2774154	1	Missense_Mutation	SNP	C	C	G	novel	Unknown	TCGA-13-1492-01-01A-01D	ENST00000446702	K/N	aaA/aaT	COSM116600
CACNA1C	GRCh37	12	2788812	2788812	1	Missense_Mutation	SNP	C	C	A	novel	Unknown	TCGA-13-1509-01-01A-01W-0549-09	ENST00000304613	L	ctG/ctT	COSM82220
CACNA1C	GRCh37	12	2788717	2788717	1	Silent	SNP	G	G	A	novel	Unknown	TCGA-20-0987-01-01A-02W	ENST00000347598	A/E	gCg/gAg	COSM86100
CACNA1C	GRCh37	12	2797734	2797734	1	Missense_Mutation	SNP	T	T	C	novel	Unknown	TCGA-23-2079-01-01A-01W-0722-08	ENST00000404568	P/L	cCc/cTc	COSM74433
CACNA1C	GRCh37	12	2613667	2613667	1	Intron	SNP	C	C	A	novel	Unknown	TCGA-24-1418-01-01A-01W-0549-09	ENST00000347598	R/L	cGc/cTc	COSM77406,COSM77405
CACNA1C	GRCh37	12	2716201	2716201	1	Missense_Mutation	SNP	A	A	T	novel	Unknown	TCGA-24-2261-01-01A-01W-0722-08	ENST00000315997	S	tcC/tcT	COSM82036
CACNA1C	GRCh37	12	2774755	2774755	1	Silent	SNP	C	C	T	novel	Unknown	TCGA-61-2102-01-01A-01W-0722-08	ENST00000488757	F	ttT/ttC	COSM82455
CCIN	GRCh37	9	36170503	36170503	1	Missense_Mutation	SNP	C	C	A	novel	Unknown	TCGA-59-2354-01-01A-01W-0799-08	ENST00000347598	A/S	Gcc/Tcc	COSM73982,COSM73981
CD209	GRCh37	19	7807996	7807996	-1	Missense_Mutation	SNP	C	C	T	rs11465393	by-frequency,by-hapmap	TCGA-24-2288-01-01A-01W-0799-08	ENST00000488757	R	Agg/Cgg	COSM80769
CD274	GRCh37	9	5462907	5462907	1	Missense_Mutation	SNP	G	G	T	novel	Unknown	TCGA-25-1627-01-01A-01W-0615-10	ENST00000357742	G/V	gGg/gTg	COSM71601
CDH20	GRCh37	18	59157965	59157965	1	Missense_Mutation	SNP	G	G	C	novel	Unknown	TCGA-13-1510-01-01A-02D	ENST00000266088	S/*	tCa/tGa	COSM117981
CDH8	GRCh37	16	62055265	62055265	-1	Missense_Mutation	SNP	G	G	T	novel	Unknown	TCGA-13-0920-01-01A-01W-0421-09	ENST00000360948	V	gtG/gtC	COSM82264
CDH8	GRCh37	16	61687975	61687975	-1	Missense_Mutation	SNP	C	C	T	novel	Unknown	TCGA-13-1409-01-01A-01W	ENST00000577390	P/T	Cca/Aca	COSM74099
CDH8	GRCh37	16	61851493	61851493	-1	Silent	SNP	C	C	A	novel	Unknown	TCGA-23-1117-01-01A-02W-0488-09	ENST00000404568	E/D	gaA/gaT	COSM74432
CDH8	GRCh37	16	61689507	61689507	-1	Silent	SNP	G	G	T	novel	Unknown	TCGA-24-1424-01-01A-01W-0549-09	ENST00000360948	E/*	Gag/Tag	COSM79006
CDH8	GRCh37	16	61687587	61687587	-1	Silent	SNP	G	G	A	novel	Unknown	TCGA-24-1616-01-01A-01W-0553-09	ENST00000577390	R/Q	cGg/cAg	COSM70121
CDH8	GRCh37	16	61854905	61854905	-1	Missense_Mutation	SNP	G	G	C	novel	Unknown	TCGA-24-2254-01-01A-01W-0722-08	ENST00000380036	V/L	Gtg/Ttg	COSM76704
CDHR1	GRCh37	10	85972942	85972942	1	Silent	SNP	G	G	A	novel	Unknown	TCGA-24-1560-01-01A-01W-0615-10	ENST00000394232	A/V	gCc/gTc	COSM76641
CECR2	GRCh37	22	18016909	18016909	1	Missense_Mutation	SNP	A	A	G	novel	Unknown	TCGA-24-1104-01-01A-01W-0488-09	ENST00000360948
CNTN6	GRCh37	3	1424790	1424790	1	Missense_Mutation	SNP	A	A	T	novel	Unknown	TCGA-13-0717-01-01A-01W-0370-10	ENST00000190165	S/R	agC/agA	COSM74384
DMRT1	GRCh37	9	894144	894144	1	Silent	SNP	T	T	A	novel	Unknown	TCGA-09-2045-01-01A-01W-0799-08	ENST00000347598	R/Q	cGa/cAa	COSM86104
DMRT3	GRCh37	9	990732	990732	1	Missense_Mutation	SNP	C	C	A	novel	Unknown	TCGA-13-1488-01-01A-01W-0549-09	ENST00000347598	L/V	Ctg/Gtg	COSM69981,COSM69980
DMRT3	GRCh37	9	990347	990347	1	Missense_Mutation	SNP	T	T	A	novel	Unknown	TCGA-25-1313-01-01A-01W	ENST00000296946	A/V	gCc/gTc	COSM72894
DPEP3	GRCh37	16	68009858	68009859	-1	Frame_Shift_Ins	INS	-	-	A	novel	Unknown	TCGA-23-1120-01-01A-02W-0484-10	ENST00000257209	A/V	gCg/gTg	rs141169952,COSM70780
DPYSL4	GRCh37	10	134008407	134008408	1	Missense_Mutation	DNP	GG	GG	AA	novel	Unknown	TCGA-25-2401-01-01A-01W-0799-08	ENST00000248933	Q/K	Cag/Aag	COSM76395
DQX1	GRCh37	2	74751165	74751165	-1	Missense_Mutation	SNP	G	G	A	novel	Unknown	TCGA-13-0760-01-01A-01W-0372-09	ENST00000381971	P/A	Ccc/Gcc	COSM74763
DQX1	GRCh37	2	74746785	74746785	-1	Missense_Mutation	SNP	T	T	A	novel	Unknown	TCGA-13-0924-01-01A-01W-0421-09	ENST00000275300	L/F	Ctt/Ttt	COSM76452
FAM65B	GRCh37	6	24869353	24869353	-1	Missense_Mutation	SNP	T	T	A	novel	Unknown	TCGA-24-2298-01-01A-01W-0799-08	ENST00000347598	A/D	gCc/gAc	COSM73984,COSM73983
FHOD3	GRCh37	18	34340641	34340641	1	Missense_Mutation	SNP	C	C	T	novel	Unknown	TCGA-13-1496-01-01A-01W	ENST00000262717	S/T	aGc/aCc	COSM70114
FHOD3	GRCh37	18	34298398	34298398	1	Missense_Mutation	SNP	C	C	G	novel	Unknown	TCGA-61-2104-01-01A-01W-0722-08	ENST00000347598	A	gcG/gcA	rs200638007,COSM79593,COSM79592
FHOD3	GRCh37	18	34324133	34324133	1	Missense_Mutation	SNP	G	G	A	novel	Unknown	TCGA-61-2104-01-01A-01W-0722-08	ENST00000261292	A/T	Gct/Act	COSM71445
FRMD1	GRCh37	6	168464403	168464403	-1	Missense_Mutation	SNP	G	G	A	novel	Unknown	TCGA-23-1024-01-01A-02W-0484-10	ENST00000355981	D/N	Gac/Aac	COSM74914
GDF3	GRCh37	12	7848219	7848219	-1	Frame_Shift_Del	DEL	C	C	-	novel	Unknown	TCGA-24-1614-01-01A-01W-0552-10	ENST00000240986	K/R	aAg/aGg	COSM74750
GDF3	GRCh37	12	7848321	7848321	-1	Missense_Mutation	SNP	G	G	T	novel	Unknown	TCGA-61-2012-01-01A-01W-0722-08	ENST00000315274	E/Q	Gag/Cag	COSM78097
GJA8	GRCh37	1	147381251	147381251	1	Missense_Mutation	SNP	A	A	G	novel	Unknown	TCGA-23-1022-01-01A-02W-0488-09	ENST00000283309	R/W	Cgg/Tgg	rs767371388,COSM77730
GJA8	GRCh37	1	147380369	147380369	1	Missense_Mutation	SNP	C	C	T	novel	Unknown	TCGA-24-2262-01-01A-01W-0799-08	ENST00000318881	K	aaG/aaA	COSM81790
GLIS3	GRCh37	9	3856099	3856099	-1	Missense_Mutation	SNP	G	G	C	novel	Unknown	TCGA-13-1506-01-01A-01W-0549-09	ENST00000577390	P	ccG/ccT	COSM81002
GLIS3	GRCh37	9	4117947	4117947	-1	Missense_Mutation	SNP	A	A	C	novel	Unknown	TCGA-61-2095-01-01A-01W-0722-08	ENST00000255226	P	ccG/ccA	rs143610580,COSM81711
HIST1H3I	GRCh37	6	27839796	27839796	-1	Missense_Mutation	SNP	A	A	G	novel	Unknown	TCGA-59-2363-01-01A-01W-0799-08	ENST00000268793	P/LX	cca/cTca	COSM112078
HIST1H4L	GRCh37	6	27841216	27841216	-1	Missense_Mutation	SNP	C	C	T	novel	Unknown	TCGA-23-1021-01-01B-01W-0488-09	ENST00000336292	T	acA/acG	rs782591572
KNDC1	GRCh37	10	135020391	135020391	1	Silent	SNP	G	G	T	novel	Unknown	TCGA-13-0720-01-01A-01W-0370-10	ENST00000347598	V/A	gTc/gCc	COSM69983,COSM1361028,COSM1361027,COSM1361029,COSM69982
LIPG	GRCh37	18	47091836	47091836	1	Missense_Mutation	SNP	G	G	A	novel	Unknown	TCGA-20-0991-01-01A-03D	ENST00000298681	H/Y	Cat/Tat	COSM72695
MCTP2	GRCh37	15	94910908	94910908	1	Missense_Mutation	SNP	G	G	T	novel	Unknown	TCGA-13-0899-01-01A-01W	ENST00000382622	M/R	aTg/aGg	COSM76060
MMP1	GRCh37	11	102663432	102663432	-1	Missense_Mutation	SNP	C	C	G	novel	Unknown	TCGA-23-1023-01-01A-03W-0484-10	ENST00000262608	K/R	aAg/aGg	rs778084870,COSM74112
MMP3	GRCh37	11	102709964	102709964	-1	Missense_Mutation	SNP	G	G	A	novel	Unknown	TCGA-10-0937-01-01A-02W-0419-10	ENST00000347598
MMP3	GRCh37	11	102710943	102710943	-1	Silent	SNP	C	C	G	novel	Unknown	TCGA-24-1474-01-01A-01W	ENST00000577390	T	acC/acA	COSM81001
NLGN1	GRCh37	3	173525589	173525589	1	Missense_Mutation	SNP	G	G	C	novel	Unknown	TCGA-61-2008-01-01A-02W-0722-08	ENST00000248933	T/M	aCg/aTg	rs201671037,COSM76394
NOS2	GRCh37	17	26101406	26101406	-1	Nonsense_Mutation	SNP	G	G	C	novel	Unknown	TCGA-25-1318-01-01A-01W-0490-10	ENST00000394232	L	ctG/ctC	COSM118157
NTRK3	GRCh37	15	88576170	88576170	-1	Silent	SNP	C	C	G	novel	Unknown	TCGA-13-0919-01-01A-01W-0419-10	ENST00000248933	L	Ctg/Ttg	COSM81697
NTRK3	GRCh37	15	88483904	88483904	-1	Nonsense_Mutation	SNP	C	C	A	novel	Unknown	TCGA-13-1409-01-01A-01W	ENST00000299855	T	acG/acC	COSM118075
NTRK3	GRCh37	15	88522597	88522597	-1	Intron	SNP	G	G	A	novel	Unknown	TCGA-13-1483-01-01A-01W-0549-09	ENST00000360948	R/W	Cgg/Tgg	rs767450627,COSM78209
NTRK3	GRCh37	15	88423602	88423602	-1	Missense_Mutation	SNP	G	G	A	novel	Unknown	TCGA-24-1558-01-01A-01W-0615-10	ENST00000372117	T	acG/acA	rs369628724,COSM82277
NTRK3	GRCh37	15	88420205	88420205	-1	Missense_Mutation	SNP	C	C	A	novel	Unknown	TCGA-25-1315-01-01A-01W-0494-09	ENST00000329913	D/X	Gat/at	COSM111524
NTRK3	GRCh37	15	88476380	88476380	-1	Missense_Mutation	SNP	A	A	T	novel	Unknown	TCGA-59-2354-01-01A-01W-0799-08	ENST00000577390	Y	taC/taT	rs765782647,COSM81000
PNLDC1	GRCh37	6	160240313	160240313	1	Silent	SNP	G	G	C	novel	Unknown	TCGA-59-2354-01-01A-01W-0799-08	ENST00000577390	I/M	atC/atG	COSM70122
PRMT8	GRCh37	12	3686064	3686064	1	Missense_Mutation	SNP	T	T	G	novel	Unknown	TCGA-24-1103-01-01A-01W-0488-09	ENST00000394232	R/C	Cgc/Tgc	rs764917348,COSM72858
PRMT8	GRCh37	12	3686074	3686074	1	Missense_Mutation	SNP	C	C	G	novel	Unknown	TCGA-29-2427-01-01A-01W-0799-08	ENST00000347598	Q/H	caA/caT	COSM69979,COSM69978
PRMT8	GRCh37	12	3702270	3702270	1	Silent	SNP	C	C	T	novel	Unknown	TCGA-61-2111-01-01A-01W-0722-08	ENST00000240986	A/V	gCg/gTg	COSM70902
SEZ6L	GRCh37	22	26706763	26706763	1	Missense_Mutation	SNP	C	A	A	novel	Unknown	TCGA-13-1497-01-01A-01W-0549-09	ENST00000315599	A/T	Gcc/Acc	COSM116205,COSM116204
SEZ6L	GRCh37	22	26688759	26688759	1	Missense_Mutation	SNP	C	C	T	novel	Unknown	TCGA-24-1425-01-01A-02W-0553-09	ENST00000259698	Y/F	tAc/tTc	COSM86261
SEZ6L	GRCh37	22	26747080	26747080	1	Silent	SNP	C	C	T	novel	Unknown	TCGA-24-1470-01-01A-01W-0553-09	ENST00000190165	V/E	gTg/gAg	COSM70469
SLC14A2	GRCh37	18	43262376	43262376	1	Silent	SNP	G	G	A	novel	Unknown	TCGA-23-1118-01-01A-01W-0488-09	ENST00000360948	L/F	ttG/ttT	COSM75662,COSM1375178
SLC22A3	GRCh37	6	160872083	160872083	1	Missense_Mutation	SNP	C	C	T	novel	Unknown	TCGA-13-1507-01-01A-01W-0549-09	ENST00000313735	Y/*	taC/taG	COSM79399
SLC39A2	GRCh37	14	21467686	21467686	1	Silent	SNP	C	C	T	novel	Unknown	TCGA-09-2050-01-01A-01W-0799-08	ENST00000336292	S	tcG/tcA	COSM86674
SLC39A2	GRCh37	14	21469412	21469412	1	Missense_Mutation	SNP	C	C	T	novel	Unknown	TCGA-24-0979-01-01A-01W	ENST00000351008	T/A	Aca/Gca	COSM72774
SLC5A1	GRCh37	22	32495226	32495226	1	Nonsense_Mutation	SNP	C	C	G	novel	Unknown	TCGA-13-0906-01-01A-01W-0419-10	ENST00000488757	V	gtC/gtT	COSM80768
SPATA16	GRCh37	3	172643203	172643203	-1	Silent	SNP	C	C	A	novel	Unknown	TCGA-10-0926-01-01A-01W	ENST00000381577	Q/H	caG/caT	COSM117129
SPATA16	GRCh37	3	172766803	172766803	-1	Missense_Mutation	SNP	T	T	C	novel	Unknown	TCGA-25-1326-01-01A-01W	ENST00000336292	E/Q	Gag/Cag	COSM86675
SV2B	GRCh37	15	91795145	91795145	1	Missense_Mutation	SNP	C	C	T	novel	Unknown	TCGA-13-1482-01-01A-01W-0549-09	ENST00000338492	RE/RK	cgGGag/cgAAag	COSM133442
SV2B	GRCh37	15	91769919	91769919	1	Silent	SNP	G	G	C	novel	Unknown	TCGA-24-1469-01-01A-01W-0553-09	ENST00000394232	G	ggC/ggT	COSM80597
SV2B	GRCh37	15	91809887	91809887	1	Missense_Mutation	SNP	C	C	T	novel	Unknown	TCGA-24-2260-01-01A-01W-0722-08	ENST00000382622	I/M	atC/atG	COSM72299
SV2B	GRCh37	15	91801658	91801658	1	Silent	SNP	C	C	T	novel	Unknown	TCGA-25-2401-01-01A-01W-0799-08	ENST00000488757	K/N	aaG/aaC	COSM115751
SYNM	GRCh37	15	99672483	99672483	1	Silent	SNP	A	A	G	novel	Unknown	TCGA-23-1124-01-01A-01W-0488-09	ENST00000336292	T/R	aCg/aGg
SYNM	GRCh37	15	99669768	99669768	1	Silent	SNP	G	G	A	novel	Unknown	TCGA-25-1321-01-01A-01W	ENST00000283025	T	acC/acT	COSM80625
SYNM	GRCh37	15	99671917	99671917	1	Missense_Mutation	SNP	G	G	C	novel	Unknown	TCGA-25-2042-01-01A-01W-0799-08	ENST00000610273	R	cgG/cgC	COSM118237
SYNM	GRCh37	15	99672905	99672905	1	Missense_Mutation	SNP	C	C	G	novel	Unknown	TCGA-31-1959-01-01A-01W-0699-08	ENST00000335119	T/N	aCc/aAc	COSM70054
SYNM	GRCh37	15	99653864	99653864	1	Silent	SNP	C	C	T	novel	Unknown	TCGA-61-2012-01-01A-01W-0722-08	ENST00000360948	D/E	gaT/gaA	COSM71894
SYNM	GRCh37	15	99672085	99672085	1	Missense_Mutation	SNP	G	G	T	novel	Unknown	TCGA-61-2113-01-01A-01W-0722-08	ENST00000328488	Y/H	Tac/Cac	COSM71068
SYT9	GRCh37	11	7441836	7441836	1	Silent	SNP	G	G	A	novel	Unknown	TCGA-23-1117-01-01A-02W-0488-09	ENST00000457714	V/L	Gtc/Ctc	COSM71842
T	GRCh37	6	166571861	166571861	-1	Missense_Mutation	SNP	G	G	A	novel	Unknown	TCGA-13-1495-01-01A-01W	ENST00000283025	P/L	cCg/cTg	rs201676909,COSM72944
TEK	GRCh37	9	27169607	27169607	1	Missense_Mutation	SNP	T	T	A	novel	Unknown	TCGA-09-1669-01-01A-01W-0615-10	ENST00000329913	L/I	Ctt/Att	COSM70879
TEK	GRCh37	9	27217734	27217734	1	Missense_Mutation	SNP	G	G	T	novel	Unknown	TCGA-13-1481-01-01A-01W-0549-09	ENST00000336292	D	gaC/gaT	COSM86673
TEKT5	GRCh37	16	10721464	10721464	-1	Silent	SNP	G	G	A	novel	Unknown	TCGA-59-2352-01-01A-01W-0799-08	ENST00000381971	Y/D	Tac/Gac	COSM119935
TEKT5	GRCh37	16	10721462	10721462	-1	Missense_Mutation	SNP	G	G	A	novel	Unknown	TCGA-61-2008-01-01A-02W-0722-08	ENST00000347598	N	aaC/aaT	COSM79591,COSM79590
VSTM2L	GRCh37	20	36572444	36572444	1	Missense_Mutation	SNP	C	C	T	novel	Unknown	TCGA-61-2111-01-01A-01W-0722-08	ENST00000257209	P/R	cCc/cGc	COSM116726
ZFP57	GRCh37	6	29640709	29640709	-1	Silent	SNP	A	A	G	novel	Unknown	TCGA-13-0793-01-01A-01W-0370-10	ENST00000257209	G/R	Ggg/Agg	rs778305842,COSM119769
ZFP57	GRCh37	6	29641002	29641002	-1	Silent	SNP	T	T	G	novel	Unknown	TCGA-13-0899-01-01A-01W	ENST00000382622	D	gaC/gaT	COSM80396
ZFP57	GRCh37	6	29640604	29640604	-1	Silent	SNP	G	G	A	novel	Unknown	TCGA-25-1329-01-01A-01W	ENST00000373461	T/M	aCg/aTg	rs769946306,COSM73268
ZFP57	GRCh37	6	29641174	29641174	-1	Missense_Mutation	SNP	C	C	G	novel	Unknown	TCGA-31-1953-01-01A-01W-0699-08	ENST00000336292	V/F	Gtc/Ttc
