# Supplementary material for: A risk model of gene signatures for predicting platinum response and survival in ovarian cancer
Source: J Ovarian Res. 2022 Mar 31;15:39. doi: 10.1186/s13048-022-00969-3 (PMC8973612; doi:10.1186/s13048-022-00969-3)
Supplement: Supplementary file 5 — Additional file 5. [file 13048_2022_969_MOESM5_ESM.xlsx]

## Sheet: Sheet1
Category	Term	Count	PValue	Genes
GOTERM_BP_FAT	GO:0016337~cell-cell adhesion	6	0.000986	CDH8, CDH20, CD209, CDHR1, TEK, NLGN1
GOTERM_BP_FAT	GO:0007155~cell adhesion	7	0.0125855	CDH8, CDH20, CNTN6, CD209, CDHR1, TEK, NLGN1
GOTERM_BP_FAT	GO:0022610~biological adhesion	7	0.0126682	CDH8, CDH20, CNTN6, CD209, CDHR1, TEK, NLGN1
GOTERM_BP_FAT	GO:0006836~neurotransmitter transport	3	0.0226655	NLGN1, SLC22A3, SV2B
GOTERM_CC_FAT	GO:0044459~plasma membrane part	14	0.00517487	GJA8, SLC5A1, CDHR1, NLGN1, SYT9, NTRK3, PRMT8, CD274, TEK, SLC22A3, SYNM, SV2B, CACNA1C, SLC39A2
GOTERM_CC_FAT	GO:0005886~plasma membrane	19	0.00775989	GJA8, CNTN6, SLC5A1, CDHR1, NLGN1, SYT9, NTRK3, CDH8, CDH20, PRMT8, CD209, TEK, CD274, SLC22A3, SV2B, SYNM, CACNA1C, SLC39A2, SLC14A2
GOTERM_CC_FAT	GO:0030054~cell junction	6	0.014312	GJA8, SLC5A1, NLGN1, SYT9, SYNM, SV2B
GOTERM_CC_FAT	GO:0044456~synapse part	4	0.031531	NLGN1, SYT9, SV2B, CACNA1C
GOTERM_CC_FAT	GO:0005856~cytoskeleton	9	0.0351613	FAM65B, CCIN, NLGN1, FHOD3, SYNM, TEKT5, NOS2, CACNA1C, FRMD1
GOTERM_CC_FAT	GO:0005887~integral to plasma membrane	8	0.0450426	NTRK3, GJA8, SLC5A1, CDHR1, TEK, NLGN1, SLC22A3, SLC39A2
GOTERM_CC_FAT	GO:0031226~intrinsic to plasma membrane	8	0.0498961	NTRK3, GJA8, SLC5A1, CDHR1, TEK, NLGN1, SLC22A3, SLC39A2
GOTERM_MF_FAT	GO:0005509~calcium ion binding	10	0.000351	CDH8, CDH20, MCTP2, CD209, CDHR1, SYT9, NOS2, MMP3, CACNA1C, MMP1
GOTERM_MF_FAT	GO:0046872~metal ion binding	17	0.0342719	GLIS3, ZFP57, SLC5A1, DMRT3, CDHR1, DMRT1, SYT9, MMP3, MMP1, CDH8, CDH20, MCTP2, CD209, DPEP3, NOS2, CACNA1C, SLC39A2
GOTERM_MF_FAT	GO:0043169~cation binding	17	0.0373	GLIS3, ZFP57, SLC5A1, DMRT3, CDHR1, DMRT1, SYT9, MMP3, MMP1, CDH8, CDH20, MCTP2, CD209, DPEP3, NOS2, CACNA1C, SLC39A2
GOTERM_MF_FAT	GO:0043167~ion binding	17	0.0425347	GLIS3, ZFP57, SLC5A1, DMRT3, CDHR1, DMRT1, SYT9, MMP3, MMP1, CDH8, CDH20, MCTP2, CD209, DPEP3, NOS2, CACNA1C, SLC39A2
