# Supplementary material for: A risk model of gene signatures for predicting platinum response and survival in ovarian cancer
Source: J Ovarian Res. 2022 Mar 31;15:39. doi: 10.1186/s13048-022-00969-3 (PMC8973612; doi:10.1186/s13048-022-00969-3)
Supplement: Supplementary file 6 — Additional file 6. [file 13048_2022_969_MOESM6_ESM.xls]

## Sheet: TCGA-10
Group	SLC22A3	NTRK3	HIST1H3I	NLGN1	HIST1H4L	CD209	CD274	PNLDC1	SLC5A1	SYNM
Resistant	1.3254	0.0999	0.5429	0.0114	0	1.6302	1.6372	0.0102	0.5127	0.954
Resistant	0.0646	0.0055	0.4939	0.4428	0	0.6677	0.3186	0.1444	1.3369	0.2482
Resistant	0.1897	2.1981	3.5708	0.257	2.1898	0.4544	0.1061	0.057	0.0516	0.2438
Resistant	0.4321	0.1535	1.2492	0.0922	0.1951	0.8577	0.7548	0.2907	0.8478	0.6668
Resistant	0.1735	0.1351	3.2201	0.1003	1.9038	0.5816	0.2277	0.1921	1.3272	0.5229
Resistant	0.2145	0.096	2.6234	0.0228	1.4133	1.2038	1.3408	0.2171	1.752	0.5212
Resistant	0.0631	0.0073	0.5697	0.1836	0	2.5523	0.7314	0.0585	3.4068	0.7948
Resistant	0.0369	0.0079	0.6162	0.0155	0.2715	0.7928	1.4663	0.0447	1.0413	0.5864
Resistant	0.5538	0.6034	0.826	0.172	0.0625	1.5084	1.0911	0.0301	0.6237	1.4679
Resistant	0.1358	0.206	1.8792	0.0055	0.5806	0.226	0.044	0.571	3.1174	0.1275
Resistant	0.189	0.0345	3.0004	0.1165	0.8371	0.2881	0.0853	0.1116	0.7071	0.3877
Resistant	0.8349	0.3406	0.3705	0.1959	0.3486	0.9425	0.2988	0.074	0.3605	1.0808
Resistant	0.1689	0.0936	1.0004	0.1457	0.758	1.8235	0.5925	0.0934	2.5645	0.7863
Resistant	0.0521	0.006	0.0849	0.0676	0.1126	0.5416	0.7424	0.2783	0.3486	1.437
Resistant	0.1775	0.0293	1.1313	0.091	0.134	0.6165	0.0675	0.1197	2.2053	0.3226
Resistant	0.1641	0.0055	0.6895	0.0159	0.3473	0.5059	0.7245	1.8661	2.8066	0.4214
Resistant	0.5276	0.2078	2.5043	0.2258	1.6604	0.1829	0.0656	0.1034	0.2332	0.6674
Resistant	0.1037	0.2069	1.2829	0.4201	0.2618	2.4144	0.0988	0.1576	0.0498	0.9698
Resistant	0.0318	0.0338	0.4969	0.5343	0.0786	0.7369	0.7438	3.6253	1.8367	0.0914
Resistant	0.0215	0.0171	2.2521	1.05	1.1418	0.1733	0.0158	0	0.3172	0.0921
Resistant	0.0752	0.434	3.2125	0.3858	1.2959	0.2905	0.6717	2.3016	0.2324	0.4875
Resistant	0.2472	0.0742	4.3496	0.0142	1.4113	0.1463	0	0.1408	2.2555	0.2065
Resistant	0.0505	0.0696	1.0426	0.0862	0.4365	0.3839	0.6048	0.9595	2.8348	0.5013
Resistant	0.0505	0.1554	0.5558	0.149	0.2438	0.5051	0.1731	0.2404	3.2511	0.612
Resistant	0.0841	2.5474	2.7143	0.1443	1.1072	1.178	0.367	0.3017	0.3913	0.827
Resistant	1.3146	1.5356	1.1376	0.1451	0.1976	0.329	0.6633	0.0134	1.8538	1.074
Resistant	0.4523	2.2567	1.0049	0.5811	0.3978	1.2261	0.5391	0.1059	3.2281	0.3682
Resistant	0.9257	0.4805	2.4651	0.4188	1.1175	0.5507	0.4924	1.4796	0.3765	0.7445
Resistant	0.0274	0.2989	2.6482	0.0658	1.9183	0.3994	0.6912	0.0201	0.4003	1.8043
Resistant	0.0564	0.1098	0.7288	0.052	0.0696	0.4674	0.2898	2.1119	0.0595	1.1228
Resistant	0.0549	0.3271	1.9779	0.1361	1.0807	0.4114	0.4941	1.0035	5.0861	0.5357
Resistant	0.0516	0.0523	0.234	0.0581	0.0927	0.7342	0.7365	0.0049	1.5951	0.4303
Resistant	1.3799	0.1363	1.3917	0.0827	0.6247	0.7717	0.2653	0.0082	1.3438	0.2096
Resistant	0.0689	0.5394	0.8182	0.0263	0.245	2.2956	0.8713	0.1465	1.2783	0.7015
Resistant	0.2276	0	2.78	0.2964	0.4526	0.8591	0.1166	0.0657	1.8782	0.5569
Resistant	0.3036	0.475	4.3384	0.9558	2.8878	0.4988	0.0827	0	0.8141	0.3342
Resistant	0.7275	0.0211	0.7959	0.0181	0.0752	0.0789	0.0152	0.1128	0.3899	0.1865
Resistant	0.0537	0.0304	0.6042	0.0264	0.1587	0.4063	0.5143	0.8767	4.267	0.3366
Resistant	0.0744	0.1254	0.0279	0.0025	0.1065	0.3039	0.3791	0.0414	2.5516	0.7502
Resistant	0.1607	0.0838	0.3509	0.0822	0.185	1.8988	1.1379	0.3529	1.6563	0.5681
Resistant	0.117	0.0436	0.7985	0.1645	0.1789	0.2603	0.5306	0.2248	2.0921	0.1403
Resistant	0.0605	0.0546	0.7413	0	0.395	0.2675	0.0986	3.8674	0.0602	0.0992
Resistant	0.7238	0.0219	1.4951	0.1765	0.87	0.5868	0.412	0.0376	0.3075	0.233
Resistant	0.4145	0.0115	0.0902	0.0114	0.0616	0.6243	0.701	0.126	0.5678	0.3106
Resistant	0.0042	3.7856	0.7951	0.1104	0.5792	2.1804	0.6337	0	0.5328	0.6697
Resistant	0.1446	0.4751	0.4133	0.1892	0.1734	0.2433	0.4677	0	2.9513	0.329
Resistant	0.0774	0.0595	0.6291	0.1598	0.1461	0.4182	0.9094	0.0979	4.2993	1.0751
Resistant	0.0475	0	1.234	0	0.3285	0.0856	0.7253	0.7413	2.4658	0.2688
Resistant	0.0542	0.0658	2.3799	0.0599	1.0702	0.2317	0.1487	4.4074	0.5587	0.3525
Resistant	1.3642	0.2166	0.3207	0.1576	0	0.2604	0.4812	0.0055	2.8348	0.327
Resistant	1.7834	0.1037	0.5609	0.0994	0.1981	1.5233	0.8391	0.0293	1.3025	0.8379
Resistant	0.6078	0.2206	0.2176	0.0872	0.065	0.3968	0.2868	0.0125	4.1076	0.87
Resistant	0.2009	1.4681	0.167	0.1043	0.06	0.6067	0.3103	0.105	3.2004	1.4541
Resistant	0.2599	0.5686	0.4018	0.8717	0	0.7059	0.9018	3.7927	2.7481	0.4224
Resistant	0.0581	2.2965	0.9918	0.0263	0.1821	0.6315	0.2787	0.1304	1.9914	0.7816
Resistant	0.0099	3.1238	3.4359	0.3021	2.1733	0.1451	0.4206	0.4021	2.1333	0.7818
Resistant	0.1283	0.0436	0.9196	0.0228	0.3712	0.8836	0.654	0.079	2.0612	0.8836
Resistant	0.0902	0.041	0.5847	0.1196	0.214	0.1591	0.801	0.2672	0.6069	0.593
Resistant	0.1503	0.2491	0.6335	0.325	0.5521	0.1146	0.0456	0.3021	2.7292	0.2203
Resistant	0.0079	0.0042	0.7619	0.203	0.3029	0.2528	0.5856	0.0307	0.2482	0.777
Resistant	0.0349	0.0567	0.8272	0.3242	0.4326	0.8618	0.5824	0.199	3.5051	0.1198
Resistant	0.1026	1.9068	1.9697	1.098	1.0916	0.4709	1.1961	0.0259	0.2855	0.2181
Resistant	0.6098	0.2244	0.3285	0.1524	0.0355	1.2332	0.9054	0.0804	0.7748	0.7444
Resistant	0.0307	0.1088	0.0785	0.0053	0.1272	1.0625	1.4109	0.6264	1.4044	0.7388
Resistant	0.0446	0.0533	1.5603	0.0059	1.2595	0.5004	0.2554	0.3045	0.3604	0.9683
Resistant	0.036	0.0191	0.8007	0.5729	0.1966	0.7184	0.8967	0.0556	0.6939	0.198
Resistant	0.0811	0.101	1.9065	0	0.7883	0.135	0.2202	0.0436	1.8546	0.466
Resistant	0.0499	0.6554	1.3893	0.2677	0.8545	0.2073	0.1443	3.5226	0.6614	0.3339
Resistant	0.2157	1.1612	0.714	0.2099	0.3211	1.4327	1.2247	0.2378	0.2417	0.7052
Sensitive	0.0121	0.0128	0.4822	0.0252	0	0.6923	0.6081	0.2379	0.4739	0.8774
Sensitive	0.1784	1.4867	0.082	0.32	0	0.9962	0.3396	0.1197	2.666	0.3522
Sensitive	0.6865	0.0419	0.0539	0.4691	0.1317	1.404	1.7066	0.0397	2.695	0.886
Sensitive	0.1467	0.0499	0.2915	0.0539	0	0.481	1.3166	0.0318	1.6273	0.5928
Sensitive	0.1358	0.0418	0.1926	0.1089	0.2553	1.3361	0.9255	0.4544	2.7955	0.8322
Sensitive	0.0238	0.0864	0.0555	0.643	0	1.373	1.7323	0.0618	2.2331	0.5643
Sensitive	0.98	2.7186	0.4956	1.1411	0	1.155	0.7674	0.1509	1.5734	0.8628
Sensitive	0.032	0.0315	0.6759	0.1423	0	2.0341	1.0902	0.7239	6.0889	0.4963
Sensitive	0.0663	1.1201	0.0384	0.0624	0	0.9515	0.7863	0.0636	2.916	0.4196
Sensitive	0.0606	0.8674	0.1193	1.0296	0.1785	1.1227	0.3439	0.3275	3.3835	0.4141
Sensitive	0.2787	0.3573	0.8643	0.0753	0.3149	1.8055	1.7661	0.0895	0.0367	1.1388
Sensitive	0.3557	0.2459	5.5031	0.2984	4.0972	0.637	0.14	4.5805	0.6799	0.6797
Sensitive	0.0169	0.0424	1.1193	0.0176	0.8087	0.1771	0.4963	0.0537	2.0251	2.0463
Sensitive	0.0369	0.0132	4.3787	0.0086	1.935	1.4713	0.9535	0.1671	5.1743	1.5943
Sensitive	0.0256	0.2249	1.1267	0.4073	0.4824	2.7188	1.0081	0.1716	2.4272	0.7329
Sensitive	0.1555	0.2544	0.8536	0.0815	0	1.6121	0.7118	0.0854	0.123	1.2996
Sensitive	0.0452	0.2597	0.1708	0.4439	0.168	0.1459	0.4091	0.1102	1.4869	1.9064
Sensitive	0.0349	0.1454	1.1918	0.3033	0.7825	0.7653	0.5141	0.2231	1.2891	0.3873
Sensitive	0.651	0.0356	0.0397	0.7628	0.0274	0.8113	0.7064	0.022	0.0443	1.4761
Sensitive	0.297	0.0676	0.0484	0.0923	0.0657	1.2793	0.9472	0.0253	0.0621	1.2968
Sensitive	0.0949	0.0456	0.5662	0.1279	0.0819	1.2636	0.5239	0.4702	0.9529	1.0405
Sensitive	0.1851	0.2015	0.8896	0.1782	0.3864	1.3546	0.7085	0.0719	0.2259	0.8316
Sensitive	0.0623	0.0104	1.6305	0.3268	0.4966	0.7531	0.2609	0.1914	1.4882	1.4695
Sensitive	0.1359	0.138	0.2653	0.2997	0	0.5478	1.1571	0.1031	0.6438	0.8574
Sensitive	0.1435	0.0591	1.7004	0.5261	0.8545	0.57	0.5642	0.1213	1.1067	1.0198
Sensitive	0.2094	0.1473	4.3583	0.2372	2.4808	0.3146	0.3864	0.3038	1.2392	0.2918
Sensitive	0.0327	0.1837	0	0.3471	0.0628	0.9605	0.1525	0.0375	1.1779	0.3904
Sensitive	0.0921	0.5792	0.4508	0.1852	0.3258	0.2288	0.2377	0.0594	2.4625	0.4534
Sensitive	0.3339	0.0606	1.7695	1.2651	0.6758	1.1396	0.2925	0.0786	1.3586	1.6741
Sensitive	0.0941	0.066	0.6417	0.1421	0.3038	0.9587	0.7122	0.053	3.4576	0.6605
Sensitive	0.2277	0.0632	1.4066	0.8778	0.7319	0.35	1.5229	0.0449	4.3465	0.887
Sensitive	0.171	0.2014	1.9606	0.881	0.1647	0.4198	0.1188	0.0124	1.2723	0.2266
Sensitive	0.5179	0.1041	0.9946	0.0819	0.4651	1.0441	0.6228	0	1.1329	1.7817
Sensitive	0.0164	0.2284	1.2459	1.542	0.5279	0.5407	0.5811	2.7234	0.8312	0.4834
Sensitive	0.0899	0.7584	1.07	0.8622	0.3664	0.6707	0.894	0.0895	2.5411	1.6195
Sensitive	0.1574	0.1299	3.3851	0.1062	1.8347	1.0557	0.5467	0.0552	1.4169	0.5786
Sensitive	0.0369	0.3124	0.2554	0.3243	0	1.4948	1.1364	0.1879	2.4894	1.1393
Sensitive	0.0718	0.0334	0.7508	0.4011	0.4184	0.9187	1.9329	0.1365	2.276	0.9377
Sensitive	0.0233	0.0945	0.4575	0.464	0.0646	0.3077	0.3242	0.4056	3.01	0.2738
Sensitive	0.6366	0.0748	1.2751	0.1101	0.6222	0.6705	1.1417	0.0824	3.2465	0.9631
Sensitive	0.0182	0.0293	0.0865	0.2238	0.2621	0.9003	1.0263	0.2327	1.5437	0.4993
Sensitive	0.2454	0.1776	0.3836	0.0065	0.1618	0.6997	0.2169	0.0922	3.1983	1.4068
Sensitive	0.0862	1.6774	1.0479	0.2969	0.0742	2.392	0.3706	0.0328	2.8595	0.3018
Sensitive	0.3478	1.0872	0.3685	0.8499	0.1924	0.5585	0.5746	0	0.0452	0.6668
Sensitive	0.0386	0.0505	0.2437	0.0219	0.2875	0.8153	1.0793	0.1585	2.7247	0.3554
Sensitive	1.6191	0	0.4381	0.0734	0.0775	0.2456	0.7795	0.8637	0.9955	0.6972
Sensitive	0.0574	0.6079	2.1191	0.0156	0.529	0.3049	0.5471	0.0854	3.8308	0.367
Sensitive	0.2417	0.0512	0.9023	0.6996	0.2512	2.398	1.6121	0.32	3.6326	1.7106
Sensitive	0.0375	0.1049	1.8833	0.1164	1.2414	0.1748	0.709	0.2775	0.9002	0.4417
Sensitive	0.1945	2.827	0.1592	0.4312	0.1412	0.3377	0.9077	2.1866	2.7607	0.3891
Sensitive	0.0599	0.0126	0.6227	0.061	0.7387	1.8587	0.6161	0.8324	3.2583	0.422
Sensitive	0.004	0.023	0.4474	0.265	0.0526	0.1831	0.3861	0.1405	3.298	1.4381
Sensitive	0.1866	0.2707	0.6982	0.5646	0.329	0.8692	0.3673	0.0856	1.501	1.628
Sensitive	0.073	0.16	0.0965	0.0946	0	1.7363	0.7135	0.0136	5.6818	1.6586
Sensitive	0.2693	0.8441	4.1571	0.1843	2.8678	1.6647	0.8844	0.028	0.9494	0.9086
Sensitive	0.1309	0.0266	0.5247	0.7084	0.113	1.6048	1.8163	0.152	4.1052	0.5081
Sensitive	0.052	1.6205	1.1457	0.592	0.3292	0.1879	0.1765	0	0.346	0.179
Sensitive	0.7225	0.4694	0.3912	0.0274	0.1311	0.8684	1.109	1.375	2.269	1.4785
Sensitive	0.1274	0.0286	0.3626	0.1648	0.2552	2.2985	1.8045	0.0868	0.0373	0.8874
Sensitive	0.0325	2.5546	2.5085	0.0704	0.8256	2.2437	1.4752	0.0175	0.0748	0.3998
Sensitive	0.2275	0.6255	1.2044	0.8135	0.3144	0.8035	1.0716	0.4113	3.6057	0.9672
Sensitive	0.0519	0.0311	0.1272	0.0124	0.2444	0.9808	0.5654	0.1113	2.5783	1.3612
Sensitive	0.8283	2.3065	1.1517	2.5344	0.8144	0.6157	1.0392	1.6983	0.098	0.6687
Sensitive	0.0979	0.214	0.1134	0.8206	0.0551	1.2598	0.2455	0.8752	0.3823	0.7076
Sensitive	0.2333	0.0235	2.8567	0.3285	2.2527	0.433	0.3161	0.0162	2.989	0.6724
Sensitive	0.115	0.2388	0.536	0.535	0.1189	1.4877	0.5686	0.489	0.3708	0.6276
Sensitive	0.1204	0.5772	2.0111	0.3748	0.6886	0.3233	0.4013	0.0964	0.112	2.0871
Sensitive	0.1589	0.3711	0.3275	0.6554	0.079	0.8816	1.3342	0.3395	2.1325	0.9601
Sensitive	0.1875	0.121	0.527	0.5348	0.2583	0.8199	0.7866	0.0478	1.0841	1.9545
Sensitive	0.1762	0.0884	0.8253	0.1938	0.3867	0.6081	0.6513	0.7824	2.1776	0.4523
Sensitive	0.0176	0.0134	1.4276	0.0898	0.7295	0.3617	0.3986	0.126	2.1254	1.0338
Sensitive	0.1363	0	0.2416	0.32	0.0516	1.1952	0.8776	1.9408	2.6956	0.508
Sensitive	0.6181	1.1663	4.6787	0.1712	3.5776	1.0932	0.5092	0.0656	1.9652	1.7168
Sensitive	0.2154	0.6295	0.1068	1.0111	0.0596	1.3552	0.8781	0.2266	1.7506	0.8805
Sensitive	0.1156	1.1829	1.0849	0.1542	0.6263	0.1548	0.3182	0	1.2206	0.9964
Sensitive	0.4836	0.403	0.0982	0.0296	0	0.7232	0.6849	0.0672	3.0217	1.2263
Sensitive	0.3323	0.5103	0.3618	0.2528	0.2514	0.7519	0.5094	0.0542	3.676	1.0045
Sensitive	0.0781	0.2588	0.4229	0.1889	0.2001	0.1391	0.2292	0.3096	2.7507	0.429
Sensitive	0.0727	0.9127	0.9744	0.9033	0.4546	1.3207	0.4693	0.0093	2.242	0.4771
Sensitive	0.2174	0.0203	1.34	2.0828	0.7335	0.2534	0.4505	0.1409	2.769	0.501
Sensitive	0.2379	0.6927	1.07275	0.21055	0.3983	1.09465	0.51655	0.18715	1.2034	1.18185
Sensitive	0.0687	1.0343	2.8201	0.1625	1.9532	0.3015	0.4108	0.0839	0.9959	0.498
Sensitive	0.8409	0.5004	0.1396	0.8036	0.0325	0.542	1.1039	1.8923	0.8814	1.5322
Sensitive	0.0209	0.0647	0.6309	0.6221	0.0492	0.5179	0.4512	0.7769	2.7325	0.1786
Sensitive	0.1113	0.3168	1.6475	0.536	0.5998	0.5255	1.1303	1.0153	2.7988	0.4612
Sensitive	0.0965	0.3335	2.9448	0.0313	1.603	0.3116	0.3787	0.1708	2.088	0.95
Sensitive	0.4708	0.4683	1.0607	0.6057	0.3733	1.0768	0.6432	0.201	1.976	0.8737
Sensitive	0.0222	0.0188	0.4448	0.0039	0.1112	0.7182	0.4521	0.0325	0.6769	0.2056
Sensitive	0.0151	0.0317	0.4442	0.419	0.1128	0.9358	0.5888	0.0394	3.7916	0.1712
Sensitive	0.1386	0.1617	4.2627	0.0519	2.4363	0.9796	0.6771	0.2371	1.9904	0.917
Sensitive	0.1116	0.0454	0.6688	0.7822	0.2431	0.2855	0.6094	0.2552	1.9978	1.2674
Sensitive	0.0692	0.0308	0.5208	0.4408	0.2085	1.113	0.8328	0.0353	0.0452	0.783
Sensitive	0.1587	0.5438	3.728	1.5918	3.0831	0.1916	0.0614	2.4442	0.2746	0.5681
Sensitive	0.0971	0.0236	1.9838	0.2434	1.2636	0.1345	0.1337	0.1086	0.6757	0.855
Sensitive	0.1023	0.0894	0.4189	0.0042	0.1987	0.5643	0.2396	0.057	1.6683	2.0688
Sensitive	0.1893	1.3968	1.0114	0.2059	0.3182	1.2345	1.0405	0.0276	2.3185	0.624
Sensitive	0.0348	0.05	0.9572	0.0073	0.7457	0.5189	0.7615	0.0308	2.2892	0.4506
Sensitive	0.1217	0.07	0.8974	0.0168	0.1579	0.3692	0.7037	0.1706	1.6584	0.8294
Sensitive	0.1742	0.3754	2.0699	0.3595	0.239	0.444	0.1612	0.0039	0.1292	1.6281
Sensitive	0.0692	2.4645	0.2858	0.4948	0	1.1935	0.4512	0.113	2.0974	1.3674
Sensitive	0.1061	0.3675	0.1744	0.0213	0	0.9136	0.5981	0.2247	0.3767	2.4409
Sensitive	0.1866	0.0106	0.2039	0.228	0	0.4065	1.1378	0.1287	3.525	0.3198
Sensitive	0.0956	0.983	0.0431	0.7019	0	0.8747	1.2511	1.1461	3.9504	0.3347
Sensitive	0.0325	0.0086	0.1193	0.3488	0	1.2094	0.7542	0	1.036	1.7187
Sensitive	0.0118	0.0433	1.335	0.0154	0.3263	0.4207	0.3415	0.1341	5.8431	0.4324
Sensitive	0.2061	0.1317	1.0593	0.7526	0.4611	0.4594	1.1337	0.186	1.8294	0.452
Sensitive	0.3462	0.1328	0.1542	0.1749	0	1.4666	1.0039	0.15	3.9752	1.2123
Sensitive	0.4161	0.2093	0.3777	0.9808	0.0519	4.6249	0.8424	0.0199	0.0862	2.0046
Sensitive	0.0708	0.024	0.0377	0.877	0.0533	1.3961	0.2814	0.4353	1.6274	0.3123
Sensitive	0.1568	0.2034	1.7933	0.0372	0.6228	0.9681	0.9505	0.0804	4.9816	0.4505
Sensitive	0.1037	0.0618	1.9277	0.1039	0.7066	0.4693	0.9186	0.0334	0.6147	0.9844
Sensitive	0.0139	0.0118	0.2205	1.1885	0	0.6736	1.3121	0.058	4.6823	0.4519
Sensitive	0.4725	0.0088	0.5037	0.0708	0	0.3275	0.2536	0.0638	0.6248	0.1599
Sensitive	0.0786	0.0142	3.5942	0.3744	0.0782	0.3165	0.0767	0.0156	0.052	1.2047
Sensitive	0.2866	0.4136	0.0929	1.271	0.1205	1.5433	0.5147	0.0582	1.458	0.7859
Sensitive	0.0266	0.0169	0.367	0.1799	0.3117	1.8961	1.4738	0.1388	3.5973	0.9352
Sensitive	0.0634	0.6808	0.8119	0.1125	0.2902	1.7449	0.7663	0.051	2.0849	0.7129
Sensitive	1.0754	0.1084	0.2996	0.1437	0.0864	2.137	0.8506	0.3267	1.7944	0.5466
Sensitive	0.1192	0.1161	1.445	1.0481	0.3937	1.4645	1.2548	1.9766	1.5266	0.8116
Sensitive	0.2487	0.2861	0.4816	0.5993	0.2556	1.3693	1.0239	0.095	0.4059	0.7325
Sensitive	0.0967	0.0424	0.977	0.1146	0.5448	1.0855	0.4078	0.1574	1.3098	0.7312
Sensitive	0.1169	0.1761	0.6534	0.4971	0.2785	1.1955	0.3241	0.3469	1.1779	0.6956
Sensitive	0	0.0358	0.3301	0.0866	0.1565	0.8369	1.1936	0.0459	0.313	0.5213
Sensitive	0	0.1018	0.3396	0.357	0	1.427	0.7504	3.8178	3.7112	0.9231
Sensitive	0.1923	0.0574	0.4734	0.0141	0.1956	1.7348	1.4634	0.0722	2.7455	0.8045
Sensitive	0.0139	0.0344	1.8917	0.0145	0.2018	0.7571	0.5464	0.1517	0.5291	1.2811
Sensitive	0.1935	0.0135	0.4787	0.0421	0	1.5956	0.8269	0.6347	3.2202	0.8435
Sensitive	0.1227	0.0398	0.4684	0.0663	0.0576	0.4541	0.4095	0.0435	1.9053	0.6093
Sensitive	0.148	0.1104	1.3991	0.3197	0.7454	0.3493	0.5014	0.0475	2.1143	0.5242
Sensitive	0.6492	0.255	0.265	1.1647	0	2.1356	0.4904	0.129	0.5107	1.172
Sensitive	0.1976	0.2931	0.7921	0.0428	0.123	0.2985	0.1463	0.1601	0.0555	0.6348
Sensitive	0.0631	0.0166	0.4371	0.5453	0.0932	0.3951	1.4204	0.1164	0.1629	2.0442
Sensitive	0.0929	0.0134	0.2588	0.8185	0.0942	1.9276	2.647	0.3078	3.1426	0.7748
Sensitive	1.1484	0.0264	0.7351	0.0033	0.0471	1.0563	1.0491	0.0733	2.7061	1.7331
Sensitive	0	0.0134	0.4301	1.3102	0	1.3203	1.0312	0.0982	4.5563	0.1964
Sensitive	0.1264	0.3181	0.2043	0.2423	0	0.5764	0.7309	0.029	3.3736	0.3913
Sensitive	0.338	2.4034	0.693	1.1268	0	0.6356	0.2921	0.0169	1.8334	0.5229
Sensitive	0.0068	0.0425	1.1604	0.7319	0.2404	0.0599	0.1708	0.0119	0	0.6324
Sensitive	0.1924	0.2616	0.9011	0.9334	0.3217	0.6673	0.0432	0.0266	0.8081	0.8445
Sensitive	0.4221	0.0467	0.5093	0.2009	0.1645	0.9544	0.6366	0.1003	1.5422	1.3831
Sensitive	0.0226	0.0442	1.4507	0.189	0.6688	1.6927	0.7164	0.111	0.3637	0.8086
Sensitive	0.1906	0.0963	0.2589	0.2203	0.2473	1.6037	1.5991	0.0687	3.0873	1.4723
Sensitive	0.1452	0.1366	1.7245	0.3113	0.5618	0.5977	0.6063	0.264	2.846	0.3138
Sensitive	0.2491	0.046	0.3218	0.1359	0.5287	0.8113	0.8147	0.0661	3.2032	1.0381
Sensitive	0.0856	0.0649	0.374	0.1914	0.6301	1.065	0.4382	0.0703	1.1432	0.2818
Sensitive	0.1029	0.0826	0.6724	0.3807	0.1152	0.6246	0.5367	0.1049	1.3468	0.4653
Sensitive	0.5222	0.0998	1.059	0.0139	0.4727	0.9587	0.7198	0.1031	2.4471	1.1266
Sensitive	0.2134	0.0556	0.6505	0.1085	0.3629	0.2054	0.4226	0.0346	1.0714	0.5258
Sensitive	0.0213	2.0195	0.4793	1.5529	0.1221	0.3258	0.7146	0.1881	4.4576	0.6836
Sensitive	0.3502	0.5099	2.3027	0.4796	1.0482	0.1771	0.3538	0.127	1.7326	1.5258
Sensitive	0.0085	0.2224	0.9746	0.2456	0.4463	0.1264	0.2738	0	3.3573	0.2949
Sensitive	0.0819	0.0582	0.3225	0.0687	0.0842	1.039	0.3907	0.0563	0.7401	0.3185
Sensitive	0.083	0.0911	0.0727	0.0456	0.267	0.8725	0.8307	0.1068	4.4473	2.3528
Sensitive	0	1.9464	1.1122	0.0083	0.2277	0.142	0.0571	0.0232	1.4233	0.2701
Sensitive	0.6102	0.061	0.3775	0.057	0	0.5919	0.735	0.0621	3.4709	0.3342
Sensitive	0.6796	0.1499	0.2827	0.4662	0.0544	1.2945	0.7617	0.1465	0.1776	1.2586
Sensitive	0	0.027	0.4946	1.4846	0.2371	0.2642	1.9404	0.1172	2.2531	0.2403
Sensitive	0.3395	0.204	0.1547	0.14	0	0.6205	0.8111	0.1878	1.4035	1.8758
Sensitive	0.1842	0.4626	1.6481	0.4362	0.4178	0.7449	0.4861	0.048	0.3679	1.0912
Sensitive	0.1801	0.3212	0.2501	0.4797	0.0491	1.3599	1.3019	0.0162	0.1952	0.9272
Sensitive	0.0257	0.0273	1.492	0	0.4235	1.5967	1.1829	0.6246	4.1853	0.6215

## Sheet: GSE63885-10
Group	CD209	CD274	HIST1H3I	HIST1H4L	NLGN1	NTRK3	PNLDC1	SLC22A3	SLC5A1	SYNM
Resistant	5.88985	6.68943	4.31725	4.86306	4.26071	4.0903	5.82527	3.49808	6.17412	4.37914
Resistant	5.80267	6.63307	4.41644	5.14731	4.06864	4.10549	5.90762	3.67435	6.14905	4.38844
Resistant	5.75694	6.8001	4.11192	4.90748	3.77183	4.18098	6.08757	3.32245	6.93221	4.21459
Resistant	5.83155	6.70982	4.37982	4.91926	3.91562	4.29037	5.55059	3.4313	6.77	4.25479
Resistant	5.93703	6.56906	4.47592	4.96842	3.88143	4.16618	5.67547	3.7682	6.10816	4.09107
Resistant	5.98665	6.43163	4.44477	4.89189	3.93533	4.6286	6.29615	3.58354	6.82756	4.30907
Resistant	5.83758	7.11615	4.60478	5.09547	5.05991	4.25592	5.94163	3.382	7.73247	4.13779
Resistant	5.74461	6.69771	4.45951	4.95934	4.52566	4.28082	5.7717	3.31963	6.51912	4.24739
Resistant	5.75731	6.31556	4.35959	4.95645	4.63828	4.31389	5.89136	3.35405	6.40449	4.08508
Resistant	5.77327	6.16928	4.2013	4.71526	3.67709	4.44661	5.94364	3.48051	6.96944	3.99275
Resistant	5.90762	6.48944	4.40451	5.17053	4.54696	4.13502	5.63304	3.26889	6.32921	4.31657
Resistant	5.71178	6.38738	4.3204	4.82838	5.98555	4.27779	5.95202	3.5395	7.47084	4.34257
Resistant	5.6423	6.50656	4.51018	4.85848	3.76411	4.42443	6.10745	3.38356	6.70594	4.22358
Resistant	5.80994	6.62852	4.20284	5.11945	5.51629	4.18649	5.83654	3.7145	6.06182	4.18174
Resistant	5.72559	6.9301	4.43863	4.77438	4.04932	4.10605	7.22196	3.38759	7.59466	4.22573
Resistant	5.80925	6.80704	4.45404	5.02067	3.71685	4.12399	8.86308	3.50905	6.85709	4.12597
Resistant	5.82311	6.63904	4.55351	5.24069	5.52821	4.27742	5.81468	3.48264	6.11007	4.65539
Resistant	5.6839	6.44577	4.61613	5.10459	4.07417	4.05599	5.84227	3.59386	6.5181	4.22898
Resistant	5.77712	6.63523	4.23725	5.04718	4.15614	4.24037	6.24649	3.4483	6.85523	4.12597
Resistant	6.09155	7.33293	4.46424	5.06492	4.01689	4.52972	5.95015	3.3515	8.62361	4.60849
Resistant	5.95032	6.31584	4.29977	5.03695	4.08565	4.20996	5.87053	3.46472	6.7094	4.26875
Resistant	5.82793	7.12792	4.5016	4.82101	3.88837	4.13341	5.90178	3.25717	6.96394	4.1858
Resistant	5.94851	6.98784	4.60399	5.05781	4.02084	3.96301	5.67845	3.75714	6.94606	4.44992
Resistant	5.7076	6.71157	4.44374	5.05456	3.96044	4.53717	5.55622	3.41041	7.18069	4.19004
Resistant	5.77698	6.96465	4.48774	4.98884	4.53597	4.00933	5.44504	3.54817	6.10762	4.55471
Resistant	5.9362	6.42995	4.22417	5.12908	6.35137	4.11304	5.826	3.38669	6.42132	4.16994
Resistant	5.87156	6.46981	4.59792	4.67345	4.37875	4.03521	5.86902	3.29114	6.50306	4.06905
Resistant	5.79437	6.55899	4.18268	4.76053	4.304	4.40204	6.14761	3.56012	7.86439	4.295
Resistant	5.81215	6.50272	4.20081	5.20785	6.247	4.40568	5.68879	3.35089	6.18767	4.47076
Resistant	6.08885	7.23188	4.5171	5.37083	4.22017	4.47652	5.45677	3.89686	6.45867	4.57484
Resistant	5.63717	6.6807	4.16233	4.91424	4.0501	4.37541	5.93529	4.03034	6.92628	4.00049
Resistant	5.92191	7.06454	4.71454	5.09789	4.87121	4.4313	7.78178	3.52602	6.08869	4.39008
Resistant	5.88272	7.09546	4.43899	4.95839	3.77831	4.40849	5.75897	3.4495	7.27023	4.20828
Resistant	5.7076	6.62211	4.29149	4.81661	3.87465	4.43296	5.89048	4.16105	6.6223	4.1718
Sensitive	5.78576	6.80498	4.29053	5.10992	4.19318	4.05599	5.8591	3.42946	7.57043	4.22035
Sensitive	5.80828	7.01842	4.28062	4.9703	3.82195	4.25105	6.08773	3.59181	7.44302	4.33931
Sensitive	6.01046	6.56383	4.33059	4.99182	3.75085	4.21398	6.03697	3.59358	6.87941	4.41167
Sensitive	6.01353	6.60627	4.38479	5.26505	4.36512	4.32731	5.79173	3.48526	6.57686	4.43937
Sensitive	5.80877	6.74466	4.83024	5.02837	4.11476	4.03542	6.1725	3.37692	6.88834	4.32359
Sensitive	5.84156	6.43505	4.61916	4.90437	3.83625	4.18364	6.11824	3.28816	7.10245	3.97362
Sensitive	6.18976	6.99908	4.52499	4.90844	5.62725	4.33234	5.65887	3.38996	7.12998	4.47356
Sensitive	5.8362	6.59758	4.27706	4.96667	6.04463	4.34967	5.99595	3.76233	7.29156	4.26808
Sensitive	5.88898	6.57722	4.19793	5.00424	5.66383	4.22243	5.9486	3.43975	7.03057	4.25866
Sensitive	5.88774	6.81239	4.31844	5.09879	4.31955	4.22996	5.72834	3.55516	7.34158	4.60502
Sensitive	5.89582	6.54305	4.58241	5.02388	3.89851	4.14238	5.98832	3.61938	7.16232	4.38905
Sensitive	5.70397	6.29207	4.27779	4.79878	4.80998	4.56507	5.94614	3.41631	6.29583	4.16662
Sensitive	5.77095	6.67906	4.36475	5.054	4.05909	4.36713	5.58066	5.07882	6.3209	4.59081
Sensitive	5.89541	6.69146	4.44037	5.06523	4.22975	4.1171	5.98032	3.3503	7.0662	4.62534
Sensitive	5.82004	6.67705	4.645	5.24872	5.3184	4.29763	5.88686	3.57622	6.35481	4.34999
Sensitive	6.04894	6.90562	4.64246	4.79995	4.26561	4.0501	5.83738	3.3764	7.90571	4.55507
Sensitive	5.96371	6.85454	4.79546	5.42136	3.74473	4.32138	5.82527	3.40135	7.14007	4.45065
Sensitive	5.60699	6.78917	4.54746	5.27064	3.98412	3.99851	5.80032	3.67687	6.42699	4.24227
Sensitive	5.82023	6.74429	4.43111	4.92147	3.93724	3.89026	5.51617	3.99091	6.95382	4.46782
Sensitive	5.77317	6.78013	4.25064	4.8481	3.8182	4.14221	5.61573	3.39824	8.15801	4.15279
Sensitive	5.84537	6.90749	4.53683	5.16953	3.88464	4.30133	5.99154	4.22898	6.88808	4.35551
Sensitive	5.75992	7.36015	4.42234	4.95762	5.19336	4.22113	5.96282	3.48806	7.23339	4.61646
Sensitive	5.88188	6.68231	4.28464	4.91189	4.22842	4.08867	6.11743	3.30029	6.59725	3.9754
Sensitive	5.69959	6.70032	4.27689	4.8775	3.94491	4.26256	5.999	3.42637	7.39994	4.45674
Sensitive	5.88909	6.9071	4.75393	5.19845	4.80969	4.18757	6.91169	3.3515	7.13346	4.31017
Sensitive	5.80955	6.8309	4.30572	4.99773	4.87664	4.16509	5.60559	3.44176	7.66967	4.65055
Sensitive	5.8653	6.48571	4.57839	4.83424	3.94654	4.51115	5.82437	3.38314	6.68781	4.33272
Sensitive	5.73296	6.36306	4.40139	4.98247	5.20073	4.20662	5.76486	3.24196	6.79101	4.26501
Sensitive	5.79841	6.66723	4.59218	4.80135	3.77109	4.34984	5.93952	3.44989	6.28258	5.3598
Sensitive	5.98665	6.74994	4.19044	5.11867	3.97673	4.1856	5.84346	3.42719	7.62164	4.38809
Sensitive	6.0397	6.40285	4.42006	5.15179	6.62192	4.18386	5.7768	3.25851	6.12457	4.19623
Sensitive	5.82004	6.8092	4.03073	4.89437	4.16828	4.13621	5.75742	4.59342	7.44478	4.32617
Sensitive	5.84875	6.77485	4.34455	5.17002	3.92925	4.29387	5.72755	3.50775	6.62712	4.663
Sensitive	5.77256	6.57751	4.3692	5.28524	4.60973	4.28526	5.68586	3.31639	6.24771	4.5582
Sensitive	5.84898	7.28628	4.30572	4.84062	4.02911	7.94225	5.68125	3.30276	7.18362	4.92741
Sensitive	5.80187	6.59247	4.30998	5.14075	6.90849	4.05155	6.05995	3.43162	6.50621	4.28341
Sensitive	5.91432	6.58701	4.22203	5.03918	6.72654	4.07839	6.3473	3.40273	6.64937	4.38479
Sensitive	5.7008	6.98923	4.34697	5.12178	4.03283	4.3877	6.29767	3.54455	6.96944	4.62089
Sensitive	5.87239	6.67039	4.15508	5.03823	4.0343	4.35209	5.92907	3.47129	6.86768	4.38072
Sensitive	5.76732	6.72162	4.22358	4.85805	4.12867	3.89663	5.49401	3.74524	6.51197	4.37488
Sensitive	5.96746	6.79239	4.39292	5.10593	3.95507	4.35318	5.77493	3.7125	6.47534	4.64695
