# Supplementary material for: A risk model of gene signatures for predicting platinum response and survival in ovarian cancer
Source: J Ovarian Res. 2022 Mar 31;15:39. doi: 10.1186/s13048-022-00969-3 (PMC8973612; doi:10.1186/s13048-022-00969-3)
Supplement: Supplementary file 7 — Additional file 7. [file 13048_2022_969_MOESM7_ESM.xls]

## Sheet: prognostic-EXP
Gene	coef	exp（coef）	se(coef)	z	p
T	0.949	2.58	0.298	3.19	0.00014
TEKT5	0.532	1.7	0.201	2.65	0.00081
CACNA1C	0.532	1.7	0.214	2.48	0.0013
SLC22A3	0.656	1.93	0.288	2.28	0.0023
SYNM	-0.371	0.69	0.17	-2.18	0.0029
VSTM2L	0.109	1.11	0.0504	2.16	0.0031
DPYSL4	-0.235	0.791	0.114	-2.06	0.0039
SYT9	0.926	2.53	0.504	1.84	0.0066
GDF3	0.281	1.32	0.154	1.82	0.0068
C10orf91	-0.201	0.818	0.114	-1.76	0.0079
DPEP3	-0.0579	0.944	0.0344	-1.68	0.0092
CD274	-0.353	0.703	0.215	-1.64	0.01
SEZ6L	-0.243	0.785	0.161	-1.5	0.013
NLGN1	-0.331	0.718	0.233	-1.42	0.015
MMP3	-0.24	0.786	0.18	-1.33	0.018
ZFP57	-0.382	0.682	0.284	-1.35	0.018
FRMD1	0.391	1.48	0.293	1.33	0.018
LIPG	-0.163	0.85	0.125	-1.3	0.019
PNLDC1	0.161	1.17	0.123	1.31	0.019
GJA8	-0.196	0.822	0.156	-1.26	0.021
SLC5A1	-0.0821	0.921	0.0652	-1.26	0.021
NOS2	0.448	1.57	0.373	1.2	0.023
MMP1	-0.0753	0.927	0.0636	-1.18	0.024
CD209	-0.172	0.842	0.148	-1.17	0.024
FAM65B	-0.157	0.855	0.145	-1.08	0.028
NTRK3	0.126	1.13	0.123	1.03	0.03
GLIS3	-0.112	0.894	0.11	-1.02	0.031
CNTN6	0.269	1.31	0.264	1.02	0.031
SV2B	0.341	1.41	0.372	0.917	0.036
CECR2	-0.145	0.865	0.164	-0.885	0.038
DMRT1	0.138	1.15	0.159	0.867	0.039
SLC39A2	0.113	1.12	0.137	0.826	0.041
DQX1	0.154	1.17	0.185	0.83	0.041
CDH8	0.352	1.42	0.491	0.717	0.047

## Sheet: prognostic-CN
Gene	coef	exp（coef）	se(coef)	z	p
VSTM2L	0.432	1.54	0.123	3.51	4.4e-05
DQX1	0.63	1.88	0.219	2.88	0.0004
PRMT8	0.25	1.28	0.109	2.3	0.0021
CACNA1C	0.226	1.25	0.108	2.09	0.0037
GDF3	0.217	1.24	0.106	2.04	0.0042
TEKT5	0.213	1.24	0.106	2.01	0.0044
SLC5A1	-0.387	0.679	0.2	-1.93	0.0053
SEZ6L	-0.387	0.679	0.2	-1.93	0.0053
GJA8	0.19	1.21	0.0986	1.93	0.0054
CECR2	-0.348	0.706	0.189	-1.84	0.0066
CNTN6	0.292	1.34	0.176	1.66	0.0098
FRMD1	0.271	1.31	0.184	1.48	0.014
C16orf89	0.181	1.2	0.129	1.4	0.016
SYT9	0.304	1.36	0.229	1.33	0.018
ZFP57	-0.187	0.829	0.14	-1.33	0.018
SPATA16	-0.174	0.84	0.132	-1.32	0.019
HIST1H3I	-0.196	0.822	0.151	-1.29	0.02
HIST1H4L	-0.196	0.822	0.151	-1.29	0.02
NLGN1	-0.166	0.847	0.13	-1.28	0.02
T	0.227	1.25	0.199	1.14	0.025
SYNM	-0.167	0.847	0.155	-1.08	0.028
PNLDC1	0.173	1.19	0.18	0.961	0.034
CCIN	-0.191	0.826	0.204	-0.94	0.035
TEK	-0.154	0.857	0.181	-0.853	0.039
CDH20	0.169	1.18	0.196	0.864	0.039
CDHR1	0.159	1.17	0.188	0.843	0.04
SLC22A3	0.135	1.14	0.179	0.753	0.045
CD274	-0.107	0.898	0.148	-0.723	0.047
NTRK3	-0.126	0.882	0.182	-0.689	0.049
