# Supplementary material for: A risk model of gene signatures for predicting platinum response and survival in ovarian cancer
Source: J Ovarian Res. 2022 Mar 31;15:39. doi: 10.1186/s13048-022-00969-3 (PMC8973612; doi:10.1186/s13048-022-00969-3)
Supplement: Supplementary file 8 — Additional file 8. [file 13048_2022_969_MOESM8_ESM.xls]

## Sheet: TCGA
sample	time	death	Group	status	Score
TCGA-13-1492-01	74.5667	0	Sensitive	0	-8.87209
TCGA-31-1944-01	46.2	0	Sensitive	0	-4.27465
TCGA-23-1023-01	41.1	0	Sensitive	0	-3.59301
TCGA-29-1697-01	31.6333	1	Sensitive	0	-3.46482
TCGA-13-0905-01	48.5	0	Sensitive	0	-3.30395
TCGA-24-1551-01	52.6333	1	Sensitive	0	-3.25369
TCGA-61-1743-01	44.3	1	Sensitive	0	-3.18692
TCGA-13-0908-01	45.4667	0	Sensitive	0	-3.12779
TCGA-13-0913-01	30.4	0	Sensitive	0	-3.09418
TCGA-29-1691-01	49	1	Sensitive	0	-2.69634
TCGA-13-0897-01	58.2667	0	Sensitive	0	-2.50264
TCGA-13-0885-01	92.6667	0	Sensitive	0	-2.48898
TCGA-24-0968-01	19.9333	1	Sensitive	0	-2.40893
TCGA-20-1683-01	25.7333	0	Sensitive	0	-2.24574
TCGA-13-0887-01	67.6	1	Sensitive	0	-2.01798
TCGA-04-1365-01	77.6333	0	Sensitive	0	-1.88197
TCGA-13-0906-01	45.5667	0	Sensitive	0	-1.83132
TCGA-13-1482-01	62.5667	1	Sensitive	0	-1.77801
TCGA-25-1316-01	42.6333	1	Resistant	0	-1.75327
TCGA-13-1489-01	84.0333	0	Sensitive	0	-1.7418
TCGA-09-2056-01	12.6333	0	Sensitive	0	-1.72326
TCGA-23-2077-01	117.5	0	Sensitive	0	-1.68013
TCGA-24-2027-01	111.233	1	Sensitive	0	-1.63231
TCGA-29-1778-01	15.1333	0	Sensitive	0	-1.56496
TCGA-09-1665-01	42.2	1	Sensitive	0	-1.53925
TCGA-61-2111-01	127.5	0	Sensitive	0	-1.49438
TCGA-25-1313-01	27.3333	1	Sensitive	0	-1.43391
TCGA-23-2078-01	88.7	0	Sensitive	0	-1.42701
TCGA-61-2097-01	61.4667	0	Sensitive	0	-1.35873
TCGA-29-1774-01	17.5667	0	Sensitive	0	-1.32195
TCGA-04-1331-01	44.5333	1	Sensitive	0	-1.28521
TCGA-04-1362-01	44.9333	1	Resistant	0	-1.18064
TCGA-23-1122-01	39.6333	1	Sensitive	0	-1.17768
TCGA-13-0916-01	21.4667	0	Sensitive	0	-1.13938
TCGA-09-1667-01	62.7333	0	Sensitive	0	-1.13664
TCGA-31-1950-01	19.0333	0	Sensitive	0	-1.12817
TCGA-09-1670-01	18.2333	0	Sensitive	0	-1.04681
TCGA-24-1567-01	17.4667	1	Resistant	0	-1.03245
TCGA-31-1946-01	30.6	0	Sensitive	0	-1.01584
TCGA-23-1028-01	50.1	0	Resistant	0	-0.959377
TCGA-36-1574-01	22.8667	0	Sensitive	0	-0.948289
TCGA-61-1907-01	31.7333	0	Sensitive	0	-0.937398
TCGA-61-1910-01	37.5667	0	Sensitive	0	-0.91859
TCGA-61-2094-01	72.7333	0	Sensitive	0	-0.824496
TCGA-13-0762-01	32.7	0	Sensitive	0	-0.807295
TCGA-13-0919-01	15.1	0	Sensitive	0	-0.79195
TCGA-29-1711-01	35.1	0	Sensitive	0	-0.782643
TCGA-31-1953-01	6.8	0	Resistant	0	-0.781234
TCGA-25-1635-01	52.7667	1	Sensitive	0	-0.765163
TCGA-13-0900-01	57.8667	0	Sensitive	0	-0.763926
TCGA-24-1435-01	44.1333	1	Sensitive	0	-0.750826
TCGA-36-1578-01	28.2333	0	Resistant	0	-0.745897
TCGA-61-1914-01	57.4	0	Sensitive	0	-0.737606
TCGA-04-1530-01	120.733	1	Sensitive	0	-0.71134
TCGA-04-1651-01	36.7333	1	Sensitive	0	-0.686153
TCGA-30-1853-01	36.7667	1	Sensitive	0	-0.683432
TCGA-04-1347-01	63.9667	0	Sensitive	0	-0.651987
TCGA-29-1693-01	103.2	0	Sensitive	0	-0.643827
TCGA-61-1725-01	31.8667	0	Sensitive	0	-0.614966
TCGA-24-1924-01	30.6333	1	Resistant	0	-0.585521
TCGA-61-1918-01	15.9667	1	Sensitive	0	-0.573278
TCGA-04-1348-01	49.4333	1	Sensitive	0	-0.554856
TCGA-24-1930-01	82.2333	1	Sensitive	0	-0.539342
TCGA-24-1467-01	107.467	1	Sensitive	0	-0.506023
TCGA-29-1702-01	24.2667	1	Resistant	0	-0.480287
TCGA-23-2084-01	50.5333	1	Sensitive	0	-0.449116
TCGA-13-0893-01	43.9667	1	Resistant	0	-0.434178
TCGA-23-1027-01	32.5333	1	Resistant	0	-0.40996
TCGA-04-1648-01	29.0333	1	Sensitive	0	-0.398652
TCGA-24-1103-01	54.8667	1	Sensitive	0	-0.375053
TCGA-61-2000-01	14.7	0	Resistant	0	-0.364686
TCGA-13-1488-01	71.8	1	Sensitive	0	-0.343475
TCGA-20-1684-01	19.3667	0	Sensitive	0	-0.340437
TCGA-13-1481-01	88.2667	1	Sensitive	0	-0.333395
TCGA-30-1860-01	45.5333	1	Sensitive	0	-0.333247
TCGA-30-1718-01	52.6333	1	Sensitive	0	-0.329658
TCGA-13-1498-01	38.1333	0	Sensitive	0	-0.326669
TCGA-24-2033-01	18.7333	1	Resistant	0	-0.310226
TCGA-29-1703-01	60.5	1	Resistant	0	-0.271492
TCGA-13-1495-01	49.9333	0	Sensitive	0	-0.271305
TCGA-36-1580-01	24.5667	1	Resistant	0	-0.233611
TCGA-29-1785-01	36.8	1	Sensitive	0	-0.231836
TCGA-13-0901-01	19.6333	0	Sensitive	0	-0.212738
TCGA-20-1685-01	16.9333	0	Sensitive	0	-0.187763
TCGA-24-2024-01	58.9667	1	Sensitive	0	-0.13806
TCGA-24-1464-01	12.6333	1	Resistant	0	-0.133508
TCGA-23-1114-01	69.6333	1	Sensitive	0	-0.0891281
TCGA-09-2051-01	63.9667	0	Sensitive	0	-0.0785495
TCGA-09-0364-01	29.5667	1	Sensitive	0	-0.0557756
TCGA-13-0884-01	108.667	1	Sensitive	0	-0.0451588
TCGA-30-1714-01	38.6	1	Resistant	0	-0.0288448
TCGA-09-1666-01	58.4	0	Sensitive	0	0.0284539
TCGA-25-2404-01	29.4333	1	Sensitive	0	0.0832453
TCGA-24-2036-01	64.9	1	Sensitive	0	0.085671
TCGA-25-2400-01	42.6	1	Sensitive	0	0.0920275
TCGA-24-1548-01	16.4333	1	Resistant	0	0.0920912
TCGA-29-2425-01	65.9	0	Sensitive	0	0.0991403
TCGA-61-1911-01	43.1	0	Sensitive	0	0.108638
TCGA-10-0927-01	83	1	Sensitive	0	0.117108
TCGA-24-1616-01	38.7667	1	Sensitive	0	0.121311
TCGA-24-1463-01	73.9333	1	Sensitive	0	0.144392
TCGA-25-2393-01	38.5667	1	Resistant	0	0.146463
TCGA-04-1332-01	41.5667	1	Sensitive	0	0.158454
TCGA-24-2254-01	57.8667	1	Sensitive	0	0.192221
TCGA-24-1474-01	22.5333	1	Sensitive	0	0.238794
TCGA-13-0795-01	19.8667	0	Resistant	0	0.256272
TCGA-24-2290-01	36.7333	1	Sensitive	0	0.260909
TCGA-13-0899-01	56.9333	0	Sensitive	0	0.267649
TCGA-61-1737-01	45.4667	0	Sensitive	0	0.350174
TCGA-10-0931-01	33.3333	1	Resistant	0	0.392014
TCGA-23-1029-01	8.93333	0	Sensitive	0	0.401002
TCGA-36-1581-01	25.0333	0	Sensitive	0	0.431424
TCGA-61-2009-01	40.4	0	Sensitive	0	0.432773
TCGA-25-2391-01	49.7333	1	Sensitive	0	0.4341
TCGA-23-1118-01	87.2	0	Sensitive	0	0.440607
TCGA-29-2428-01	45.7333	0	Sensitive	1	0.44105
TCGA-24-1923-01	23	1	Resistant	1	0.473756
TCGA-24-1562-01	46.1333	1	Resistant	1	0.476853
TCGA-13-1483-01	29.8333	1	Resistant	1	0.488272
TCGA-04-1338-01	47.2667	0	Resistant	1	0.513783
TCGA-24-1563-01	48.3667	1	Sensitive	1	0.672128
TCGA-23-1119-01	131.767	0	Sensitive	1	0.67337
TCGA-29-1696-01	34.4	1	Resistant	1	0.673505
TCGA-13-1497-01	55.0667	0	Sensitive	1	0.758652
TCGA-61-2109-01	20.9667	1	Sensitive	1	0.789625
TCGA-24-1430-01	28.7667	1	Sensitive	1	0.811283
TCGA-13-0804-01	35.7667	1	Resistant	1	0.814546
TCGA-24-1565-01	10.4	1	Resistant	1	0.876217
TCGA-13-0890-01	68.9333	0	Sensitive	1	0.889699
TCGA-13-0725-01	12.5667	1	Resistant	1	0.892505
TCGA-10-0934-01	6.8	1	Resistant	1	0.900896
TCGA-13-0886-01	75.3	0	Sensitive	1	0.908423
TCGA-13-1403-01	11.0333	0	Sensitive	1	0.939043
TCGA-25-1634-01	36.3667	1	Resistant	1	0.945738
TCGA-25-1623-01	18.8333	1	Sensitive	1	0.978042
TCGA-04-1514-01	57.3333	1	Sensitive	1	0.987411
TCGA-10-0933-01	14.8667	1	Sensitive	1	0.999685
TCGA-25-1633-01	63.0333	1	Sensitive	1	1.0732
TCGA-24-0979-01	42.1333	1	Sensitive	1	1.07579
TCGA-29-1768-01	31.7333	1	Sensitive	1	1.07862
TCGA-23-1110-01	55.2667	0	Sensitive	1	1.12373
TCGA-13-0920-01	14	0	Resistant	1	1.19143
TCGA-29-2414-01	87.3667	1	Sensitive	1	1.20203
TCGA-10-0937-01	20.2667	1	Resistant	1	1.21897
TCGA-04-1542-01	85.3667	1	Sensitive	1	1.32765
TCGA-25-1626-01	17.2667	1	Resistant	1	1.35449
TCGA-24-1105-01	48.0667	1	Sensitive	1	1.37217
TCGA-09-2045-01	35.6333	1	Sensitive	1	1.44244
TCGA-61-2008-01	31.0667	0	Sensitive	1	1.55478
TCGA-25-1632-01	59.9667	1	Sensitive	1	1.5705
TCGA-13-0888-01	71.3667	0	Sensitive	1	1.57454
TCGA-25-1628-01	20.9	1	Resistant	1	1.60231
TCGA-23-1022-01	50.3667	1	Sensitive	1	1.66346
TCGA-13-0766-01	21.7	0	Sensitive	1	1.66355
TCGA-09-2053-01	40.3	0	Sensitive	1	1.66881
TCGA-61-1738-01	36.3	1	Resistant	1	1.72445
TCGA-36-1571-01	23.1667	1	Sensitive	1	1.77341
TCGA-61-2092-01	52.4333	0	Sensitive	1	1.79173
TCGA-36-1576-01	30.5	0	Sensitive	1	1.83288
TCGA-29-1705-01	18.5	1	Resistant	1	1.89535
TCGA-13-0726-01	31.6333	1	Sensitive	1	1.95998
TCGA-24-2289-01	68.3	1	Sensitive	1	1.98236
TCGA-29-1762-01	87.8	1	Sensitive	1	2.00429
TCGA-13-0891-01	69.9667	0	Sensitive	1	2.0789
TCGA-10-0938-01	21.2	1	Resistant	1	2.08787
TCGA-24-1557-01	40.4333	1	Resistant	1	2.12618
TCGA-13-1499-01	38.9333	0	Sensitive	1	2.13662
TCGA-10-0926-01	26.2667	1	Resistant	1	2.2187
TCGA-29-1766-01	39.9667	1	Sensitive	1	2.24499
TCGA-36-1568-01	29.1667	0	Sensitive	1	2.25973
TCGA-23-1026-01	27.2	0	Sensitive	1	2.26565
TCGA-13-1501-01	33.3	0	Sensitive	1	2.26996
TCGA-24-1544-01	27.3333	1	Sensitive	1	2.27185
TCGA-29-1769-01	23.3	0	Sensitive	1	2.27871
TCGA-25-2399-01	20.2667	1	Resistant	1	2.2833
TCGA-61-1728-01	28.2667	0	Sensitive	1	2.3263
TCGA-61-2113-01	22.5333	1	Sensitive	1	2.33706
TCGA-25-2409-01	27.3667	1	Resistant	1	2.33738
TCGA-30-1891-01	30.4667	1	Resistant	1	2.40073
TCGA-24-0982-01	22.6333	1	Resistant	1	2.40982
TCGA-61-2098-01	66.4333	0	Sensitive	1	2.59031
TCGA-09-1662-01	90.5667	1	Sensitive	1	2.59854
TCGA-24-1550-01	41.6333	1	Sensitive	1	2.60929
TCGA-25-1320-01	38.5	1	Sensitive	1	2.62693
TCGA-24-1553-01	58.9	1	Sensitive	1	2.6525
TCGA-20-1682-01	27.9	0	Sensitive	1	2.82939
TCGA-24-2280-01	71.4333	0	Sensitive	1	2.84596
TCGA-04-1364-01	34.1333	1	Resistant	1	2.85756
TCGA-24-1545-01	58.2	1	Sensitive	1	2.96822
TCGA-04-1517-01	20.2667	1	Sensitive	1	2.98264
TCGA-13-1487-01	22.7	1	Sensitive	1	2.99563
TCGA-61-1741-01	34.1333	1	Sensitive	1	3.01851
TCGA-25-1315-01	52.7667	1	Resistant	1	3.05231
TCGA-23-1030-01	29.5333	0	Sensitive	1	3.10167
TCGA-24-1552-01	41.9667	1	Resistant	1	3.12631
TCGA-29-1698-01	69.2667	0	Resistant	1	3.16887
TCGA-61-2110-01	45.1333	1	Resistant	1	3.17919
TCGA-36-1570-01	21.8333	0	Sensitive	1	3.23637
TCGA-13-0720-01	45.1667	1	Resistant	1	3.28532
TCGA-25-1323-01	13.1667	1	Sensitive	1	3.28796
TCGA-24-1928-01	11.2	1	Resistant	1	3.3376
TCGA-13-0883-01	69.9	1	Sensitive	1	3.46363
TCGA-24-0970-01	11.8	1	Resistant	1	3.63573
TCGA-13-0911-01	28.1	0	Resistant	1	3.63948
TCGA-25-1321-01	34.4333	1	Sensitive	1	3.78962
TCGA-24-1564-01	26.2333	1	Resistant	1	3.83787
TCGA-29-1763-01	67.7333	0	Sensitive	1	3.98259
TCGA-04-1655-01	46	1	Sensitive	1	4.02309
TCGA-57-1586-01	22.6333	0	Resistant	1	4.101
TCGA-04-1536-01	29.5	1	Sensitive	1	4.2484
TCGA-29-1770-01	24.7	0	Sensitive	1	4.30515
TCGA-09-0369-01	36.0667	1	Resistant	1	4.39162
TCGA-24-1558-01	19.8	1	Resistant	1	4.44514
TCGA-31-1951-01	22.8	0	Sensitive	1	4.52919
TCGA-13-0724-01	2.76667	1	Resistant	1	4.53025
TCGA-13-0727-01	15.4	1	Resistant	1	4.54578
TCGA-09-0366-01	58.5667	1	Resistant	1	4.58314
TCGA-13-1477-01	55.4	1	Resistant	1	4.59612
TCGA-61-1736-01	49.4667	1	Sensitive	1	4.67583
TCGA-24-1560-01	44.7	1	Resistant	1	4.6918
TCGA-25-2398-01	45.6333	1	Sensitive	1	4.75909
TCGA-13-1485-01	20.9667	1	Resistant	1	4.79595
TCGA-30-1866-01	37.1333	1	Resistant	1	4.86689
TCGA-24-1104-01	64.4333	1	Sensitive	1	5.14594
TCGA-25-1318-01	35.4667	1	Resistant	1	5.4439
TCGA-29-1701-01	17.1667	1	Resistant	1	5.65829
TCGA-61-1733-01	32.2333	0	Resistant	1	5.96211
TCGA-30-1892-01	49.4667	1	Resistant	1	6.32129
TCGA-24-1434-01	18.9333	1	Resistant	1	6.8189
TCGA-24-1431-01	19.4333	1	Resistant	1	6.84954

## Sheet: GSE63885
ID_REF	time	Death	Group	status	riskscore
GSM1559318	37.0333	1	resistant	0	-0.226488
GSM1559304	13.8667	1	resistant	0	0.27352
GSM1559307	16.6	1	resistant	0	0.374308
GSM1559328	52.4333	1	resistant	0	0.480473
GSM1559327	43.9333	1	resistant	0	0.510174
GSM1559305	14.4667	1	resistant	0	0.534766
GSM1559332	25.9333	1	resistant	0	0.560121
GSM1559319	37.4667	1	resistant	0	0.675408
GSM1559303	13.8	1	resistant	0	0.822846
GSM1559326	23.3667	1	resistant	0	0.834038
GSM1559309	16.9333	1	resistant	0	0.914099
GSM1559323	62.4667	1	resistant	0	0.940558
GSM1559312	24.5	1	resistant	0	1.04186
GSM1559301	11.9	1	resistant	1	1.06509
GSM1559330	40.1	1	resistant	1	1.10932
GSM1559324	29.2333	1	resistant	1	1.13233
GSM1559310	17	1	resistant	1	1.15725
GSM1559317	36.8333	1	resistant	1	1.2124
GSM1559315	26.3333	1	resistant	1	1.21354
GSM1559331	22.9	1	resistant	1	1.21468
GSM1559325	14.7667	1	resistant	1	1.24557
GSM1559300	9.53333	1	resistant	1	1.25487
GSM1559320	37.9333	1	resistant	1	1.26289
GSM1559299	3.46667	1	resistant	1	1.38643
GSM1559313	25.3667	1	resistant	1	1.39348
GSM1559329	26.1667	1	resistant	1	1.41953
GSM1559306	15.9667	1	resistant	1	1.53211
GSM1559311	21.0667	1	resistant	1	1.67287
GSM1559308	16.8333	1	resistant	1	2.06239
GSM1559322	58.3667	1	resistant	1	2.08384
GSM1559316	31	0	resistant	1	2.22849
GSM1559314	26.2	1	resistant	1	2.46672
GSM1559321	51.6	1	resistant	1	2.6345
GSM1559302	12.8333	1	resistant	1	3.2391
GSM1559361	41.8333	1	sensitive	0	-0.731567
GSM1559366	61.6333	1	sensitive	0	-0.723634
GSM1559351	59.3333	1	sensitive	0	-0.456238
GSM1559367	61.5667	1	sensitive	0	-0.218992
GSM1559348	22.5667	1	sensitive	0	-0.133611
GSM1559362	86.4	0	sensitive	0	-0.0432116
GSM1559349	45.7667	1	sensitive	0	0.169431
GSM1559346	39.7667	1	sensitive	0	0.180052
GSM1559357	53.3333	1	sensitive	0	0.492063
GSM1559370	93.2333	1	sensitive	0	0.580181
GSM1559364	77.3333	1	sensitive	0	0.591835
GSM1559339	39.8667	1	sensitive	0	0.607222
GSM1559347	35.5333	1	sensitive	0	0.645213
GSM1559334	33.8	1	sensitive	0	0.701064
GSM1559335	12.4333	1	sensitive	0	0.703036
GSM1559342	28.6667	1	sensitive	0	0.720068
GSM1559340	22.6333	1	sensitive	0	0.773996
GSM1559368	78.2	1	sensitive	0	0.805639
GSM1559358	136	0	sensitive	0	0.879377
GSM1559345	29.9	1	sensitive	0	1.01022
GSM1559369	125	1	sensitive	0	1.04803
GSM1559336	21.7333	1	sensitive	1	1.06941
GSM1559360	69.3	1	sensitive	1	1.09157
GSM1559363	41.7667	1	sensitive	1	1.12258
GSM1559343	33.5	1	sensitive	1	1.13898
GSM1559359	52.7667	1	sensitive	1	1.19313
GSM1559365	66.5667	1	sensitive	1	1.24631
GSM1559350	43.3	0	sensitive	1	1.50545
GSM1559354	65.1667	1	sensitive	1	1.62986
GSM1559356	78.3667	1	sensitive	1	1.65812
GSM1559341	45.2333	1	sensitive	1	1.91614
GSM1559333	30.1667	1	sensitive	1	2.02555
GSM1559344	41.8667	1	sensitive	1	2.18289
GSM1559338	38.9333	1	sensitive	1	2.52326
GSM1559355	36.4	1	sensitive	1	2.54349
GSM1559337	15.5667	1	sensitive	1	3.63897
