# Supplementary material for: A risk model of gene signatures for predicting platinum response and survival in ovarian cancer
Source: J Ovarian Res. 2022 Mar 31;15:39. doi: 10.1186/s13048-022-00969-3 (PMC8973612; doi:10.1186/s13048-022-00969-3)
Supplement: Supplementary file 9 — Additional file 9. [file 13048_2022_969_MOESM9_ESM.xls]

## Sheet: TCGA-3-exp
Resistant-ID	PNLDC1		SLC5A1		SYNM		Sensitive-ID
	Resistant	sensitive	Resistant	sensitive	Resistant	sensitive
TCGA-61-1738-01	3.6253	0.0638	1.8367	0.6248	0.0914	0.1599	TCGA-61-2092-01
TCGA-25-1634-01	0	0.0394	0.3172	3.7916	0.0921	0.1712	TCGA-29-2425-01
TCGA-24-1431-01	3.8674	0.7769	0.0602	2.7325	0.0992	0.1786	TCGA-20-1684-01
TCGA-61-2110-01	0.199	0	3.5051	0.346	0.1198	0.179	TCGA-04-1655-01
TCGA-10-0931-01	0.571	0.0982	3.1174	4.5563	0.1275	0.1964	TCGA-29-1711-01
TCGA-13-0911-01	0.2248	0.0325	2.0921	0.6769	0.1403	0.2056	TCGA-24-1616-01
TCGA-10-0934-01	0.1128	0.0124	0.3899	1.2723	0.1865	0.2266	TCGA-10-0927-01
TCGA-29-1703-01	0.0556	0.1172	0.6939	2.2531	0.198	0.2403	TCGA-13-0891-01
TCGA-13-0727-01	0.1408	0.0232	2.2555	1.4233	0.2065	0.2701	TCGA-04-1542-01
TCGA-30-1891-01	0.0082	0.4056	1.3438	3.01	0.2096	0.2738	TCGA-13-0899-01
TCGA-30-1866-01	0.0259	0.0703	0.2855	1.1432	0.2181	0.2818	TCGA-23-1030-01
TCGA-30-1714-01	0.3021	0.3038	2.7292	1.2392	0.2203	0.2918	TCGA-13-0766-01
TCGA-29-1701-01	0.0376	0	0.3075	3.3573	0.233	0.2949	TCGA-30-1853-01
TCGA-13-1477-01	0.057	0.0328	0.0516	2.8595	0.2438	0.3018	TCGA-61-2009-01
TCGA-24-1552-01	0.1444	0.4353	1.3369	1.6274	0.2482	0.3123	TCGA-25-1321-01
TCGA-13-0720-01	0.7413	0.264	2.4658	2.846	0.2688	0.3138	TCGA-29-1766-01
TCGA-09-0366-01	0.126	0.0563	0.5678	0.7401	0.3106	0.3185	TCGA-24-1104-01
TCGA-13-0804-01	0.1197	0.1287	2.2053	3.525	0.3226	0.3198	TCGA-09-2045-01
TCGA-24-2033-01	0.0055	0.0621	2.8348	3.4709	0.327	0.3342	TCGA-23-1026-01
TCGA-61-1733-01	0	1.1461	2.9513	3.9504	0.329	0.3347	TCGA-36-1570-01
TCGA-04-1364-01	3.5226	0.1197	0.6614	2.666	0.3339	0.3522	TCGA-61-1728-01
TCGA-10-0926-01	0	0.1585	0.8141	2.7247	0.3342	0.3554	TCGA-09-1670-01
TCGA-29-1696-01	0.8767	0.0854	4.267	3.8308	0.3366	0.367	TCGA-09-2056-01
TCGA-13-0724-01	4.4074	0.2231	0.5587	1.2891	0.3525	0.3873	TCGA-23-1118-01
TCGA-24-1557-01	0.1059	2.1866	3.2281	2.7607	0.3682	0.3891	TCGA-13-1497-01
TCGA-13-0795-01	0.1116	0.0375	0.7071	1.1779	0.3877	0.3904	TCGA-25-1632-01
TCGA-24-1565-01	1.8661	0.029	2.8066	3.3736	0.4214	0.3913	TCGA-23-2077-01
TCGA-57-1586-01	3.7927	0.0175	2.7481	0.0748	0.4224	0.3998	TCGA-29-2428-01
TCGA-24-1560-01	0.0049	0.3275	1.5951	3.3835	0.4303	0.4141	TCGA-24-2024-01
TCGA-13-0725-01	0.0436	0.0636	1.8546	2.916	0.466	0.4196	TCGA-09-1662-01
TCGA-13-0920-01	2.3016	0.8324	0.2324	3.2583	0.4875	0.422	TCGA-20-1685-01
TCGA-61-2000-01	0.9595	0.3096	2.8348	2.7507	0.5013	0.429	TCGA-13-0762-01
TCGA-24-1924-01	0.2171	0.1341	1.752	5.8431	0.5212	0.4324	TCGA-24-1103-01
TCGA-24-0982-01	0.1921	0.2775	1.3272	0.9002	0.5229	0.4417	TCGA-13-0884-01
TCGA-23-1028-01	1.0035	0.0804	5.0861	4.9816	0.5357	0.4505	TCGA-29-1768-01
TCGA-10-0937-01	0.0657	0.0308	1.8782	2.2892	0.5569	0.4506	TCGA-61-1725-01
TCGA-25-2399-01	0.3529	0.058	1.6563	4.6823	0.5681	0.4519	TCGA-61-1743-01
TCGA-24-1548-01	0.0447	0.186	1.0413	1.8294	0.5864	0.452	TCGA-13-1498-01
TCGA-24-1562-01	0.2672	0.7824	0.6069	2.1776	0.593	0.4523	TCGA-24-0979-01
TCGA-29-1702-01	0.2404	0.0594	3.2511	2.4625	0.612	0.4534	TCGA-29-1770-01
TCGA-29-1698-01	0.2907	1.0153	0.8478	2.7988	0.6668	0.4612	TCGA-13-1488-01
TCGA-30-1892-01	0.1034	0.1049	0.2332	1.3468	0.6674	0.4653	TCGA-29-1693-01
TCGA-25-1316-01	0	0.0093	0.5328	2.242	0.6697	0.4771	TCGA-61-2008-01
TCGA-36-1580-01	0.1465	2.7234	1.2783	0.8312	0.7015	0.4834	TCGA-24-1544-01
TCGA-25-1628-01	0.2378	0.7239	0.2417	6.0889	0.7052	0.4963	TCGA-29-1778-01
TCGA-36-1578-01	0.6264	0.0839	1.4044	0.9959	0.7388	0.498	TCGA-29-2414-01
TCGA-24-1564-01	0.0804	0.2327	0.7748	1.5437	0.7444	0.4993	TCGA-04-1348-01
TCGA-04-1338-01	1.4796	0.1409	0.3765	2.769	0.7445	0.501	TCGA-13-1495-01
TCGA-23-1027-01	0.0414	1.9408	2.5516	2.6956	0.7502	0.508	TCGA-24-1467-01
TCGA-24-1558-01	0.0307	0.152	0.2482	4.1052	0.777	0.5081	TCGA-09-1667-01
TCGA-13-1483-01	0.1304	0.0459	1.9914	0.313	0.7816	0.5213	TCGA-29-1785-01
TCGA-10-0938-01	0.4021	0.0169	2.1333	1.8334	0.7818	0.5229	TCGA-24-1430-01
TCGA-24-1928-01	0.0934	0.0475	2.5645	2.1143	0.7863	0.5242	TCGA-30-1718-01
TCGA-25-2409-01	0.0585	0.0346	3.4068	1.0714	0.7948	0.5258	TCGA-13-0901-01
TCGA-25-2393-01	0.3017	0.3267	0.3913	1.7944	0.827	0.5466	TCGA-13-0883-01
TCGA-24-1434-01	0.0293	0.0618	1.3025	2.2331	0.8379	0.5643	TCGA-09-1666-01
TCGA-29-1705-01	0.0125	2.4442	4.1076	0.2746	0.87	0.5681	TCGA-13-0888-01
TCGA-25-1318-01	0.079	0.0552	2.0612	1.4169	0.8836	0.5786	TCGA-24-0968-01
TCGA-31-1953-01	0.0102	0.0318	0.5127	1.6273	0.954	0.5928	TCGA-23-2084-01
TCGA-24-1464-01	0.3045	0.0435	0.3604	1.9053	0.9683	0.6093	TCGA-04-1517-01
TCGA-09-0369-01	0.1576	0.6246	0.0498	4.1853	0.9698	0.6215	TCGA-61-1907-01
TCGA-24-1923-01	0.0134	0.0276	1.8538	2.3185	1.074	0.624	TCGA-36-1576-01
TCGA-13-0893-01	0.0979	0.489	4.2993	0.3708	1.0751	0.6276	TCGA-24-1474-01
TCGA-13-1485-01	0.074	0.0119	0.3605	0	1.0808	0.6324	TCGA-04-1347-01
TCGA-24-0970-01	2.1119	0.1601	0.0595	0.0555	1.1228	0.6348	TCGA-13-1487-01
TCGA-25-1315-01	0.2783	0.053	0.3486	3.4576	1.437	0.6605	TCGA-04-1365-01
TCGA-04-1362-01	0.105	0	3.2004	0.0452	1.4541	0.6668	TCGA-10-0933-01
TCGA-25-1626-01	0.0301	1.6983	0.6237	0.098	1.4679	0.6687	TCGA-04-1514-01
TCGA-24-1567-01	0.0201	0.0162	0.4003	2.989	1.8043	0.6724	TCGA-29-1769-01
		4.5805		0.6799		0.6797	TCGA-29-1774-01
		0.1881		4.4576		0.6836	TCGA-13-0905-01
		0.3469		1.1779		0.6956	TCGA-24-2036-01
		0.8637		0.9955		0.6972	TCGA-04-1648-01
		0.8752		0.3823		0.7076	TCGA-61-2098-01
		0.051		2.0849		0.7129	TCGA-24-1105-01
		0.1574		1.3098		0.7312	TCGA-61-1914-01
		0.095		0.4059		0.7325	TCGA-25-1633-01
		0.1716		2.4272		0.7329	TCGA-29-1763-01
		0.3078		3.1426		0.7748	TCGA-61-2094-01
		0.0353		0.0452		0.783	TCGA-61-1737-01
		0.0582		1.458		0.7859	TCGA-24-2254-01
		0.0722		2.7455		0.8045	TCGA-24-1930-01
		0.111		0.3637		0.8086	TCGA-29-1762-01
		1.9766		1.5266		0.8116	TCGA-61-1741-01
		0.1706		1.6584		0.8294	TCGA-13-1403-01
		0.0719		0.2259		0.8316	TCGA-25-1323-01
		0.4544		2.7955		0.8322	TCGA-61-1918-01
		0.6347		3.2202		0.8435	TCGA-31-1950-01
		0.0266		0.8081		0.8445	TCGA-09-0364-01
		0.1086		0.6757		0.855	TCGA-04-1536-01
		0.1031		0.6438		0.8574	TCGA-61-1736-01
		0.1509		1.5734		0.8628	TCGA-25-2398-01
		0.201		1.976		0.8737	TCGA-13-1499-01
		0.2379		0.4739		0.8774	TCGA-61-1910-01
		0.2266		1.7506		0.8805	TCGA-25-1320-01
		0.0397		2.695		0.886	TCGA-31-1951-01
		0.0449		4.3465		0.887	TCGA-30-1860-01
		0.0868		0.0373		0.8874	TCGA-61-2113-01
		0.028		0.9494		0.9086	TCGA-04-1530-01
		0.2371		1.9904		0.917	TCGA-13-0886-01
		3.8178		3.7112		0.9231	TCGA-61-1911-01
		0.0162		0.1952		0.9272	TCGA-24-1545-01
		0.1388		3.5973		0.9352	TCGA-24-2290-01
		0.1365		2.276		0.9377	TCGA-36-1581-01
		0.1708		2.088		0.95	TCGA-09-1665-01
		0.3395		2.1325		0.9601	TCGA-24-1563-01
		0.0824		3.2465		0.9631	TCGA-25-2404-01
		0.4113		3.6057		0.9672	TCGA-24-1435-01
		0.0334		0.6147		0.9844	TCGA-13-0900-01
		0		1.2206		0.9964	TCGA-13-1501-01
		0.0542		3.676		1.0045	TCGA-25-1635-01
		0.1213		1.1067		1.0198	TCGA-25-2400-01
		0.126		2.1254		1.0338	TCGA-13-0726-01
		0.0661		3.2032		1.0381	TCGA-36-1574-01
		0.4702		0.9529		1.0405	TCGA-09-2053-01
		0.048		0.3679		1.0912	TCGA-13-1481-01
		0.1031		2.4471		1.1266	TCGA-20-1682-01
		0.0895		0.0367		1.1388	TCGA-25-1623-01
		0.1879		2.4894		1.1393	TCGA-24-1553-01
		0.129		0.5107		1.172	TCGA-24-2280-01
		0.18715		1.2034		1.18185	TCGA-23-1023-01
		0.0156		0.052		1.2047	TCGA-23-1022-01
		0.15		3.9752		1.2123	TCGA-31-1946-01
		0.0672		3.0217		1.2263	TCGA-13-0908-01
		0.1465		0.1776		1.2586	TCGA-23-2078-01
		0.2552		1.9978		1.2674	TCGA-13-1482-01
		0.1517		0.5291		1.2811	TCGA-13-0887-01
		0.0253		0.0621		1.2968	TCGA-36-1568-01
		0.0854		0.123		1.2996	TCGA-61-2111-01
		0.1113		2.5783		1.3612	TCGA-61-2109-01
		0.113		2.0974		1.3674	TCGA-36-1571-01
		0.1003		1.5422		1.3831	TCGA-25-2391-01
		0.0922		3.1983		1.4068	TCGA-13-0919-01
		0.1405		3.298		1.4381	TCGA-13-0913-01
		0.1914		1.4882		1.4695	TCGA-23-1119-01
		0.0687		3.0873		1.4723	TCGA-23-1029-01
		0.022		0.0443		1.4761	TCGA-20-1683-01
		1.375		2.269		1.4785	TCGA-25-1313-01
		0.127		1.7326		1.5258	TCGA-04-1331-01
		1.8923		0.8814		1.5322	TCGA-13-0916-01
		0.1671		5.1743		1.5943	TCGA-13-0885-01
		0.0895		2.5411		1.6195	TCGA-23-1122-01
		0.0856		1.501		1.628	TCGA-23-1114-01
		0.0039		0.1292		1.6281	TCGA-23-1110-01
		0.0136		5.6818		1.6586	TCGA-61-2097-01
		0.0786		1.3586		1.6741	TCGA-29-1691-01
		0.32		3.6326		1.7106	TCGA-24-1551-01
		0.0656		1.9652		1.7168	TCGA-04-1332-01
		0		1.036		1.7187	TCGA-13-0897-01
		0.0733		2.7061		1.7331	TCGA-09-2051-01
		0		1.1329		1.7817	TCGA-13-0890-01
		0.1878		1.4035		1.8758	TCGA-24-2289-01
		0.1102		1.4869		1.9064	TCGA-13-1489-01
		0.0478		1.0841		1.9545	TCGA-24-1463-01
		0.0199		0.0862		2.0046	TCGA-24-1550-01
		0.1164		0.1629		2.0442	TCGA-29-1697-01
		0.0537		2.0251		2.0463	TCGA-13-1492-01
		0.057		1.6683		2.0688	TCGA-04-1651-01
		0.0964		0.112		2.0871	TCGA-13-0906-01
		0.1068		4.4473		2.3528	TCGA-31-1944-01
		0.2247		0.3767		2.4409	TCGA-24-2027-01

## Sheet: GSE63885-3-exp
ID_REF	PNLDC1		SLC5A1		SYNM
	Resistant	sensitive	Resistant	sensitive	Resistant	sensitive
GSM1559318	5.95015	5.93952	8.62361	6.28258	4.60849	5.3598
GSM1559304	6.29615	5.68586	6.82756	6.24771	4.30907	4.5582
GSM1559307	5.89136	5.51617	6.40449	6.95382	4.08508	4.46782
GSM1559328	5.45677	5.68125	6.45867	7.18362	4.57484	4.92741
GSM1559327	5.68879	5.83738	6.18767	7.90571	4.47076	4.55507
GSM1559305	5.94163	5.84346	7.73247	7.62164	4.13779	4.38809
GSM1559332	5.89048	5.82527	6.6223	7.14007	4.1718	4.45065
GSM1559319	5.87053	5.98032	6.7094	7.0662	4.26875	4.62534
GSM1559303	5.67547	6.91169	6.10816	7.13346	4.09107	4.31017
GSM1559326	6.14761	6.29767	7.86439	6.96944	4.295	4.62089
GSM1559309	5.63304	5.75742	6.32921	7.44478	4.31657	4.32617
GSM1559323	5.44504	5.65887	6.10762	7.12998	4.55471	4.47356
GSM1559312	5.83654	5.88686	6.06182	6.35481	4.18174	4.34999
GSM1559301	6.08757	6.08773	6.93221	7.44302	4.21459	4.33931
GSM1559330	7.78178	6.03697	6.08869	6.87941	4.39008	4.41167
GSM1559324	5.826	5.72834	6.42132	7.34158	4.16994	4.60502
GSM1559310	5.95202	5.99595	7.47084	7.29156	4.34257	4.26808
GSM1559317	6.24649	6.05995	6.85523	6.50621	4.12597	4.28341
GSM1559315	5.81468	5.60559	6.11007	7.66967	4.65539	4.65055
GSM1559331	5.75897	5.58066	7.27023	6.3209	4.20828	4.59081
GSM1559325	5.86902	6.3473	6.50306	6.64937	4.06905	4.38479
GSM1559300	5.90762	5.79173	6.14905	6.57686	4.38844	4.43937
GSM1559320	5.90178	5.76486	6.96394	6.79101	4.1858	4.26501
GSM1559299	5.82527	5.7768	6.17412	6.12457	4.37914	4.19623
GSM1559313	7.22196	5.98832	7.59466	7.16232	4.22573	4.38905
GSM1559329	5.93529	5.82437	6.92628	6.68781	4.00049	4.33272
GSM1559306	5.7717	5.72755	6.51912	6.62712	4.24739	4.663
GSM1559311	6.10745	5.80032	6.70594	6.42699	4.22358	4.24227
GSM1559308	5.94364	5.96282	6.96944	7.23339	3.99275	4.61646
GSM1559322	5.55622	5.999	7.18069	7.39994	4.19004	4.45674
GSM1559316	5.84227	5.9486	6.5181	7.03057	4.22898	4.25866
GSM1559314	8.86308	5.8591	6.85709	7.57043	4.12597	4.22035
GSM1559321	5.67845	5.94614	6.94606	6.29583	4.44992	4.16662
GSM1559302	5.55059	6.11824	6.77	7.10245	4.25479	3.97362
		6.11743		6.59725		3.9754
		6.1725		6.88834		4.32359
