# Supplementary material for: A risk model of gene signatures for predicting platinum response and survival in ovarian cancer
Source: J Ovarian Res. 2022 Mar 31;15:39. doi: 10.1186/s13048-022-00969-3 (PMC8973612; doi:10.1186/s13048-022-00969-3)
Supplement: Supplementary file 10 — Additional file 10. [file 13048_2022_969_MOESM10_ESM.xlsx]

## Sheet: Sheet1
ID	PNLDCL(IOD)	SLC5A1(IOD)	SYNM(IOD)	PFS(months)	Recurrence	Cisplatin response status
426217	47086.3	34586.3	25664.7	17	1	0
384871	1517.46	9840.7	8005.89	53.9667	1	0
406638	43670.5	218014	27544	12.3	1	0
323409	60708.6	73593	25867.4	28.9333	1	0
370676	12425.2	212474	14962.9	17.2333	1	0
402835	71628	45225.4	17530.9	61.0333	1	0
449960	96258.1	304230	5799.67	39.6333	1	0
429289	50254.5	145763	12075.1	49.8	1	0
415624	10.146	41138.7	29755.4	14.6333	1	0
380041	23664.2	41805.2	29355.9	15.4	1	0
420382	81693.1	28845.9	105166	17.8333	1	0
384463	80362.9	22196	41259.1	31.7333	1	0
382972	150550	23465.3	35505.2	20.6667	1	0
366034	121172	219081	59944.8	15.6	1	0
373197	37973.4	222211	79511.1	15.8667	1	0
363794	54450.1	183731	55359.7	18.2	1	0
366838	126991	120310	37272.7	25.2667	1	0
391587	42515.8	123310	55066.4	16.9	1	0
409314	52666.8	338096	54190.8	18.8667	1	0
420760	38649.7	248791	40186.9	20.4667	1	0
375017	84326	100436	93398.8	18.9	1	0
379344	30950.6	199748	122232	21.2667	1	0
404125	63923.5	143113	50378.4	21.9	1	0
365958	66702.4	374230	96321.9	35.6333	1	0
376665	127908	72069.9	53137.3	26.5	1	0
401934	27860.5	130096	40496.9	29.3333	1	0
409107	62753.4	90924.5	33868.3	31.7	1	0
313042	105408	61714.2	41035.8	32.6333	1	0
392919	105727	166223	74779.8	33.6333	1	0
381350	110076	81951.3	36460.4	38.0667	1	0
377672	69367	69149	53099.9	40.2333	1	0
396925	117220	188571	49998.6	49.0333	1	0
372234	69092.3	92514.1	102536	53.5333	1	0
366755	96519.8	611276	92581.5	55.3667	1	0
365891	38647.4	476293	113345	57.4	1	0
434247	110237	144895	72115.8	75.5	1	0
365781	3105.27	139427	63103.6	83.6667	0	0
372738	8016.97	418476	55409.1	86.8	0	0
367625	18091.3	398096	52502.8	100.3	0	0
380317	39847.3	67643.9	146110	77.1333	0	0
380689	42895	107756	33758.8	77.5333	0	0
367772	51933.6	199419	64646.3	84.1333	0	0
363675	59544.6	96967.4	53691.3	85.7333	0	0
359873	60731	137625	52136.4	82.5667	0	0
433965	66553.7	130676	70919.4	62.6333	0	0
423564	67615.5	364046	29699.7	68.1	0	0
364335	68268	290358	84348	91.8	0	0
371999	88875	134040	112653	79.9333	0	0
411470	91206.8	75174.3	36928.5	64.9	0	0
372783	91701.7	109534	96695.5	82.7333	0	0
402572	92400.8	97160.4	73560.8	77.2333	0	0
433975	106846	122897	57515.6	79.3333	0	0
393049	118046	129475	90982.9	80.9333	0	0
404700	122119	292247	63664.4	71.8333	0	0
398233	135155	125292	77199.3	15.4	1	0
400234	144876	72742.7	80783.5	15.7	1	0
377579	144483	59261.4	42532	24.1667	1	0
425615	129595	86286.6	67577.5	66.6	0	0
381400	148000	190245	102155	88.4333	0	0
450108	34693.7	177349	21673.6	72.0333	0	0
377622	105288	22141.5	28487.1	5.86667	1	1
363773	92070.2	34192.6	7312.23	9.13333	1	1
409984	160033	11899.3	692.058	8.63333	1	1
427868	132964	26909.7	13121.1	10.6667	1	1
384669	165748	39132.4	22049.9	21.1667	1	1
380984	114037	48921.4	21106.2	15.9	1	1
316015	25608.8	112432	8169.28	30.9	1	1
422965	60823.8	224243	29163.9	12.8	1	1
386905	112063	154496	3261.68	10.7	1	1
409839	19643.866666666+H22:H547	43384.6	4070.78	11.1667	1	1
401925	176832	290174	1622.28	10.9	1	1
366746	63514.7	4181.15	76246.8	8.46667	1	1
363773	66232.3	16513.8	54416.5	8.33333	1	1
373228	65176.2	21098.6	62428.3	10.7333	1	1
371240	153022	43330	40981.3	18.2667	1	1
326496	44846.7	104664	56484.2	22.3667	1	1
372001	93324.7	161123	82931.4	10.3	1	1
398102	108525	59471.2	86742.9	16.3667	1	1
365977	144483	74775.4	47699.9	7.2	1	1
401611	147897	97848.4	30460.4	12.1333	1	1
